# Supplementary material for: The KLP-7 Residue S546 Is a Putative Aurora Kinase Site Required for Microtubule Regulation at the Centrosome in C. elegans
Source: PLoS One. 2015 Jul 13;10(7):e0132593. doi: 10.1371/journal.pone.0132593 (PMC4500558; doi:10.1371/journal.pone.0132593)
Supplement: S1 File — (XLSX) [file pone.0132593.s009.xlsx]

## Sheet: Sheet1
WT control
Calibrations:
X:	0.232558	Y:	0.232558	Units:
Image Name	Region Label	Area	Width	Average Intensity	A:B ratio	N	AVERAGE	St Dev.	SEM
23_MAS91_1_MTs	A	18.8209	37.9069	372.184	0.969574	16	1.03096	0.074028	0.018507
23_MAS91_1_MTs	B	76.8521	9.99998	383.863
23_MAS91_0_MTs	A	20.9302	30.9302	172.078	1.01198
23_MAS91_0_MTs	B	76.9603	10.2325	170.041
16_MAS91_0_MTs	A	76.9603	10.2325	317.877	1.03108
16_MAS91_0_MTs	B	19.9026	27.4418	308.296
10_MAS91_3_MTs	A	22.3904	44.4185	393.379	0.935049
10_MAS91_3_MTs	B	84.6942	10.6977	420.704
9_MAS91_0_MTs	A	19.1995	35.1162	295.414	1.04461
9_MAS91_0_MTs	B	76.9603	10.2325	282.798
2_MAS91_0_MTs	A	16.5494	33.7209	479.216	1.20687
2_MAS91_0_MTs	B	76.9603	10.2325	397.073
20_mas91_2_MTs	A	18.4964	36.279	504.368	1.07958
20_mas91_2_MTs	B	76.9603	10.2325	467.191
20_mas91_1	A	76.9603	10.2325	231.089	0.880276
20_mas91_1	B	21.1465	28.8372	262.519
15_MAS91_1_MTs	A	26.2844	34.6511	439.607	1.05293
15_MAS91_1_MTs	B	78.8532	9.99998	417.508
8_MAS91_6_MTs	A	10.8798	25.9571	240.864	1.00883
8_MAS91_6_MTs	B	77.6352	10.0104	238.757
8_MAS91_4_MTs	A	11.4895	25.6079	248.294	1.00891
8_MAS91_4_MTs	B	77.6352	10.0104	246.101
1_MAS91_2_MTs	A	21.471	32.7906	413.587	1.07105
1_MAS91_2_MTs	B	76.9603	10.2325	386.15
1_MAS91_1_MTs	A	16.1168	28.8372	451.94	1.06485
1_MAS91_1_MTs	B	74.851	9.99998	424.415
26_MAS91_5_MTs	A	22.2282	28.1395	348.547	1.01881
26_MAS91_5_MTs	B	76.8521	9.99998	342.113
26_MAS91_3_MTs	A	23.9047	40.4651	441.934	1.11511
26_MAS91_3_MTs	B	76.8521	9.99998	396.313
19_MAS91_0_MTs	A	10.2023	29.6819	164.981	0.99589
19_MAS91_0_MTs	B	77.6352	10.0104	165.662
klp-7(tm2143)
Calibrations:
X:	0.232558	Y:	0.232558	Units:
Image Name	Region Label	Area	Width	Average Intensity		N	AVERAGE	St Dev.	SEM
2_KLP-7_2_MTs	A	21.0924	33.9534	351.787	1.408	24	1.41028	0.166165	0.0339183
2_KLP-7_2_MTs	B	76.8521	9.99998	249.849
2_KLP-7_1_MTs	A	23.0394	38.372	394.805	1.54569
2_KLP-7_1_MTs	B	76.8521	9.99998	255.423
2_KLP-7_0_MTs	A	21.5792	26.279	368.223	1.30575
2_KLP-7_0_MTs	B	76.8521	9.99998	282.002
16_KLP-7_6_MTs	A	15.1433	28.1395	404.304	1.42909
16_KLP-7_6_MTs	B	76.8521	9.99998	282.909
16_KLP-7_4_MTs	A	17.7933	37.4418	454.337	1.3974
16_KLP-7_4_MTs	B	76.8521	9.99998	325.13
16_KLP-7_1b_MTs	A	18.5505	28.372	289.974	1.09696
16_KLP-7_1b_MTs	B	76.8521	9.99998	264.344
16_KLP-7_1a_MTs	A	21.1465	35.3488	469.105	1.41586
16_KLP-7_1a_MTs	B	76.8521	9.99998	331.321
16_KLP-7_0_MTs	A	17.2525	30	366.665	1.30565
16_KLP-7_0_MTs	B	76.8521	9.99998	280.83
15_KLP-7_0_MTs	A	16.4954	22.5581	501.052	1.48571
15_KLP-7_0_MTs	B	76.8521	9.99998	337.247
1_KLP-7_3_MTs	A	19.9026	37.6744	577.745	1.81192
1_KLP-7_3_MTs	B	76.8521	9.99998	318.858
1_KLP-7_2_MTs	A	22.2282	32.3255	508.316	1.21816
1_KLP-7_2_MTs	B	76.8521	9.99998	417.283
1_KLP-7_1_MTs	A	17.1443	30.4651	448.593	1.45994
1_KLP-7_1_MTs	B	76.8521	9.99998	307.267
1_KLP-7_0_MTs	A	22.6608	42.093	647.403	1.60102
1_KLP-7_0_MTs	B	76.8521	9.99998	404.369
26_KLP-7_2_MTs	A	20.9302	38.8371	429.07	1.66169
26_KLP-7_2_MTs	B	76.8521	9.99998	258.213
23_KLP-7_3_MTs	A	16.1709	29.7674	482.876	1.39431
23_KLP-7_3_MTs	B	76.8521	9.99998	346.32
23_KLP-7_2_MTs	A	19.1454	40.2325	315.424	1.33303
23_KLP-7_2_MTs	B	76.8521	9.99998	236.622
23_KLP-7_1_MTs	A	17.9556	31.3953	716.672	1.66408
23_KLP-7_1_MTs	B	76.8521	9.99998	430.671
17_KLP-7_3_MTs	A	22.8772	46.9767	306.021	1.29998
17_KLP-7_3_MTs	B	76.8521	9.99998	235.405
17_KLP-7_1_MTs	A	19.8485	42.5581	528.877	1.46327
17_KLP-7_1_MTs	B	76.8521	9.99998	361.435
17_KLP-7_0_MTs	A	16.4413	21.1628	341.217	1.25491
17_KLP-7_0_MTs	B	76.8521	9.99998	271.906
16_KLP-7_5_MTs	A	19.1454	30.9302	472.797	1.44693
16_KLP-7_5_MTs	B	76.8521	9.99998	326.758
16_KLP-7_4_MTs	A	20.2812	25.3488	239.589	1.16812
16_KLP-7_4_MTs	B	76.8521	9.99998	205.107
16_KLP-7_2_MTs	A	19.4158	28.6046	368.727	1.41188
16_KLP-7_2_MTs	B	76.8521	9.99998	261.16
10_KLP-7_MTs	A	8.33258	32.5919	381.725	1.26747
10_KLP-7_MTs	B	77.6352	10.0104	301.171
