# Supplementary material for: The KLP-7 Residue S546 Is a Putative Aurora Kinase Site Required for Microtubule Regulation at the Centrosome in C. elegans
Source: PLoS One. 2015 Jul 13;10(7):e0132593. doi: 10.1371/journal.pone.0132593 (PMC4500558; doi:10.1371/journal.pone.0132593)
Supplement: S2 File — (XLSX) [file pone.0132593.s010.xlsx]

## Sheet: Sheet1
Control
Image Name		Area	Width	Integrated Intensity		(Cen.ave) - Bkgrnd	N	Average	standard error
Sum-mas91-1	Cen1	66.4681	9.53487	60994844		28168703	8	2.87838e+07	891336
Sum-mas91-1	Cen2	66.4681	9.53487	61838182
Sum-mas91-1	Bkgrnd	66.4681	9.53487	33247810
Sum-mas91-2	Cen1	66.4681	9.53487	60454537		28753585
Sum-mas91-2	Cen2	66.4681	9.53487	56904113
Sum-mas91-2	Bkgrnd	66.4681	9.53487	29925740
Sum-mas91-8	Cen1	66.4681	9.53487	58424494		2.761e+07
Sum-mas91-8	Cen2	66.4681	9.53487	57319589
Sum-mas91-8	Bkgrnd	66.4681	9.53487	30262077
Sum-mas91-7	Cen1	66.4681	9.53487	62394378		2.72755e+07
Sum-mas91-7	Cen2	66.4681	9.53487	61133767
Sum-mas91-7	Bkgrnd	66.4681	9.53487	34488549
Sum-mas91-5	Cen1	66.4681	9.53487	60683562		30720003
Sum-mas91-5	Cen2	66.4681	9.53487	58634980
Sum-mas91-5	Bkgrnd	66.4681	9.53487	28939268
Sum-mas91-4	Cen1	66.4681	9.53487	60999799		2.95564e+07
Sum-mas91-4	Cen2	66.4681	9.53487	61152616
Sum-mas91-4	Bkgrnd	66.4681	9.53487	31519762
Sum-mas91-3	Cen1	66.4681	9.53487	55469214		2.48552e+07
Sum-mas91-3	Cen2	66.4681	9.53487	55224455
Sum-mas91-3	Bkgrnd	66.4681	9.53487	30491587
Sum-mas91-10	Cen1	66.4681	9.53487	67358157		33331260
Sum-mas91-10	Cen2	66.4681	9.53487	67141821
Sum-mas91-10	Bkgrnd	66.4681	9.53487	33918729
klp-7(tm2143)
Image Name		Area	Width	Integrated Intensity		(Cen.ave) - Bkgrnd	N	Average	standard error
Sum-mas112-7	Cen1	66.4681	9.53487	62554010		36958575	12	4.37566e+07	714148
Sum-mas112-7	Cen2	66.4681	9.53487	59386468
Sum-mas112-7	Bkgrnd	66.4681	9.53487	24011664
Sum-mas112-8	Cen1	66.4681	9.53487	68660487		43873047
Sum-mas112-8	Cen2	66.4681	9.53487	68530373
Sum-mas112-8	Bkgrnd	66.4681	9.53487	24722383
Sum-mas112-6	Cen1	66.4681	9.53487	66411668		4.53564e+07
Sum-mas112-6	Cen2	66.4681	9.53487	74128833
Sum-mas112-6	Bkgrnd	66.4681	9.53487	24913828
Sum-mas112-5	Cen1	66.4681	9.53487	65419236		43209675
Sum-mas112-5	Cen2	66.4681	9.53487	69569868
Sum-mas112-5	Bkgrnd	66.4681	9.53487	24284877
Sum-mas112-4	Cen1	66.4681	9.53487	70177853		4.52558e+07
Sum-mas112-4	Cen2	66.4681	9.53487	72440484
Sum-mas112-4	Bkgrnd	66.4681	9.53487	26053349
Sum-mas112-3	Cen1	66.4681	9.53487	70414173		42538480
Sum-mas112-3	Cen2	66.4681	9.53487	64696543
Sum-mas112-3	Bkgrnd	66.4681	9.53487	25016878
Sum-mas112-2	Cen1	66.4681	9.53487	72684552		45729823
Sum-mas112-2	Cen2	66.4681	9.53487	66926086
Sum-mas112-2	Bkgrnd	66.4681	9.53487	24075496
Sum-mas112-1	Cen1	66.4681	9.53487	70362352		4.41611e+07
Sum-mas112-1	Cen2	66.4681	9.53487	69986091
Sum-mas112-1	Bkgrnd	66.4681	9.53487	26013130
Sum-mas112-12	Cen1	66.4681	9.53487	71222006		46846402
Sum-mas112-12	Cen2	66.4681	9.53487	72308946
Sum-mas112-12	Bkgrnd	66.4681	9.53487	24919074
Sum-mas112-11	Cen1	66.4681	9.53487	75053086		44426276
Sum-mas112-11	Cen2	66.4681	9.53487	73119524
Sum-mas112-11	Bkgrnd	66.4681	9.53487	29660029
Sum-mas112-10	Cen1	66.4681	9.53487	69631672		4.36258e+07
Sum-mas112-10	Cen2	66.4681	9.53487	72557513
Sum-mas112-10	Bkgrnd	66.4681	9.53487	27468783
Sum-mas112-9	Cen1	66.4681	9.53487	69017775		4.30973e+07
Sum-mas112-9	Cen2	66.4681	9.53487	68116508
Sum-mas112-9	Bkgrnd	66.4681	9.53487	25469807
