# Supplementary material for: The KLP-7 Residue S546 Is a Putative Aurora Kinase Site Required for Microtubule Regulation at the Centrosome in C. elegans
Source: PLoS One. 2015 Jul 13;10(7):e0132593. doi: 10.1371/journal.pone.0132593 (PMC4500558; doi:10.1371/journal.pone.0132593)
Supplement: S3 File — (XLSX) [file pone.0132593.s011.xlsx]

## Sheet: Sheet1
WT							Average Intensity	Intensity relative to WT
Image Name	Image Plane	Region Label	Area	Integrated Intensity	Relative to WT average		215398	1
mas91-1 green	3	1	320	263269	1.22224
mas91-2	41	1	320	192847	0.895304
mas91-3	22	1	320	242039	1.12368
mas91-4	25	1	320	221304	1.02742
mas91-5	22	1	320	222275	1.03193
mas91-6	19	1	320	220385	1.02315
mas91-7	32	1	320	193420	0.897964
mas91-8	31	1	320	167648	0.778316
gpr-1/2(RNAi)
Image Name	Image Plane	Region Label	Area	Integrated Intensity			258237	1.17513
mas91-gpr-2-1	16	1	320	249853	1.15996
mas91-gpr-2-2	31	1	320	254180	1.18005
mas91-gpr-2-3	8	1	320	307698	1.42851
mas91-gpr-2-4	37	1	320	278735	1.29404
mas91-gpr-2-5	14	1	320	277529	1.07471
mas91-gpr-2-6	19	1	320	228841	1.06241
mas91-gpr-2-7	9	1	320	229989	1.06774
mas91-gpr-2-8	33	1	320	251530	1.16774
mas91-gpr-2-9	38	1	320	245776	1.14103
klp-7(tm2143)
Image Name	Image Plane	Region Label	Area	Integrated Intensity			144758	0.672047
mas112-1	34	1	320	162022	0.752197
mas112-2	28	1	320	160994	0.747424
mas112-3	20	1	320	124953	0.580102
mas112-4	39	1	320	102676	0.47668
mas112-5	6	1	320	191061	0.887012
mas112-6	16	1	320	138408	0.642568
mas112-7	32	1	320	126500	0.587284
mas112-b-2	31	1	320	175472	0.814639
mas112-b-3	40	1	320	117248	0.544331
mas112-b-4	38	1	320	133329	0.618988
mas112-b-5	28	1	320	160871	0.746853
mas112-b-7	39	1	320	143561	0.666491
klp-7(tm2143) + gpr-1/2(RNAi)
Image Name	Image Plane	Region Label	Area	Integrated Intensity			175913	0.816688
mas112-gpr-1	37	1	320	161789	0.751115
mas112-gpr-2	25	1	320	229294	1.06451
mas112-gpr-4	30	1	320	154428	0.716941
mas112-gpr-5	20	1	320	157460	0.731018
mas112-gpr-6	34	1	320	176146	0.817768
mas112-gpr-7	35	1	320	198240	0.920341
mas112-gpr-8	14	1	320	253713	1.17788
mas112-b-gpr-1	40	1	320	153582	0.713014
mas112-b-gpr-2	12	1	320	158187	0.734393
mas112-b-gpr-3	46	1	320	161949	0.751858
mas112-b-gpr-5	35	1	320	157871	0.732926
mas112-b-gpr-6	38	1	320	148299	0.688487
