# Supplementary material for: The KLP-7 Residue S546 Is a Putative Aurora Kinase Site Required for Microtubule Regulation at the Centrosome in C. elegans
Source: PLoS One. 2015 Jul 13;10(7):e0132593. doi: 10.1371/journal.pone.0132593 (PMC4500558; doi:10.1371/journal.pone.0132593)
Supplement: S4 File — (XLSX) [file pone.0132593.s012.xlsx]

## Sheet: Sheet1
MAS42 KLP-7(WT)
Image Name	Image Plane	Elapsed Time	Object #	X	Y	Distance	Velocity	Peak Velocity		Peak vel. pool	mutation	Ave	SD	SEM		n
mas42-6	14	-15	1	43.4508	29.2511	0.345001	0.0690002	0.413449		0.413449	WT	0.53207	0.304227	0.0813081		14
mas42-6	15	-10	1	43.759	29.2374	0.308509	0.0613215			0.381181
mas42-6	16	-5	1	43.9139	29.3692	0.203387	0.0402987			0.809882
mas42-6	17	0	1	44.1728	29.2071	0.305501	0.0609175			0.502401
mas42-6	18	5	1	44.6348	29.516	0.555697	0.110433			0.634384
mas42-6	19	10	1	45.0947	30.0767	0.725188	0.144604			0.230937
mas42-6	20	15	1	46.187	30.4371	1.15026	0.230051			0.360662
mas42-6	21	20	1	47.4418	31.6279	1.72986	0.343771			0.264083
mas42-6	22	25	1	49.3022	32.5581	2.08006	0.413449			0.409148
mas42-6	23	30	1	50.2325	31.3953	1.4891	0.295984			0.974923
mas42-6	24	35	1	50.7525	29.9186	1.56564	0.311199			1.18499
mas42-6	25	40	1	50.9302	30.6976	0.799058	0.158795			0.0638627
										0.702269
mas42-7	19	-15	1	39.7166	26.9359	0.150556	0.0301113	0.381181		0.516811
mas42-7	20	-10	1	39.6945	26.8122	0.125705	0.0249861
mas42-7	21	-5	1	39.7085	26.5157	0.296802	0.0589828
mas42-7	22	0	1	40.1469	25.8006	0.838821	0.16673
mas42-7	23	5	1	40.8758	24.5875	1.41525	0.281307
mas42-7	24	10	1	40.767	22.7443	1.84639	0.367003
mas42-7	25	15	1	40.6976	20.9302	1.81541	0.360772
mas42-7	26	20	1	40.7512	19.4155	1.5156	0.302214
mas42-7	27	25	1	41.1708	18.2088	1.27758	0.255515
mas42-7	28	30	1	42.2684	17.1326	1.53726	0.306472
mas42-7	29	35	1	43.0232	17.6744	0.929103	0.184676
mas42-7	30	40	1	41.1627	17.2093	1.91772	0.381181
mas42-5	1	0	1	16.7438	36.1706	0	0	0.809882
mas42-5	2	5	1	16.632	36.6304	0.473188	0.0931839
mas42-5	3	10	1	15.8378	37.3093	1.04479	0.208957
mas42-5	4	15	1	16.279	38.6046	1.36834	0.27285
mas42-5	5	20	1	16.5947	39.1438	0.624817	0.124565
mas42-5	6	25	1	15.9483	39.7529	0.888192	0.176544
mas42-5	7	30	1	14.4186	38.6046	1.91274	0.381329
mas42-5	8	35	1	13.571	38.3509	0.884753	0.176951
mas42-5	9	40	1	16.279	41.3953	4.07452	0.809882
mas42-5	10	45	1	16.0465	42.7906	1.41459	0.281175
mas42-4	18	-15	1	33.7583	26.0064	0.388636	0.0772482	0.502401
mas42-4	19	-10	1	33.6829	25.6021	0.411272	0.0817475
mas42-4	20	-5	1	33.9643	25.778	0.331821	0.0659553
mas42-4	21	0	1	33.6219	25.4722	0.459087	0.0912336
mas42-4	22	5	1	33.0482	25.4856	0.57387	0.114067
mas42-4	23	10	1	32.3064	26.4749	1.23655	0.245786
mas42-4	24	15	1	31.0304	26.8848	1.34024	0.266397
mas42-4	25	20	1	29.3023	27.6744	1.89994	0.377571
mas42-4	26	25	1	26.8132	28.1138	2.52758	0.502401
mas42-4	27	30	1	24.8648	28.47	1.98064	0.393688
mas42-4	28	35	1	22.8832	29.2414	2.12648	0.422675
mas42-4	29	40	1	21.5615	29.8142	1.44053	0.286273
mas42-3	23	-15	1	50.434	37.409	0.316704	0.0807506	0.634384
mas42-3	24	-10	1	50.5786	37.8259	0.441294	0.087715
mas42-3	25	-5	1	50.812	38.4307	0.648275	0.128856
mas42-3	26	0	1	50.6539	38.8881	0.483986	0.0961816
mas42-3	27	5	1	50.4409	39.2076	0.383918	0.0765539
mas42-3	28	10	1	50.353	39.3554	0.171964	0.0343927
mas42-3	29	15	1	49.9171	39.3798	0.436593	0.0867805
mas42-3	30	20	1	51.8604	40.9302	2.48597	0.494032
mas42-3	31	25	1	54.0206	42.5066	2.67426	0.534852
mas42-3	32	30	1	54.7356	42.7272	0.74832	0.148742
mas42-3	33	35	1	52.7906	42.5581	1.95237	0.388068
mas42-3	34	40	1	49.6011	42.4435	3.19159	0.634384
mas42-2	23	-15	1	33.4872	37.5524	0.57535	0.114361	0.230937
mas42-2	24	-10	1	33.0097	37.5657	0.477703	0.0949518
mas42-2	25	-5	1	31.8946	37.627	1.11684	0.221948
mas42-2	26	0	1	31.1025	37.6126	0.792147	0.157453
mas42-2	27	5	1	30.4421	36.8357	1.01968	0.20268
mas42-2	28	10	1	30.274	37.0343	0.260231	0.0517255
mas42-2	29	15	1	29.2409	36.8866	1.04358	0.207389
mas42-2	30	20	1	28.4861	36.6272	0.798167	0.159633
mas42-2	31	25	1	27.9851	37.2338	0.786776	0.156885
mas42-2	32	30	1	27.6221	36.7227	0.62682	0.124964
mas42-2	33	35	1	26.8448	36.6638	0.779509	0.154941
mas42-2	34	40	1	25.9508	35.9218	1.16184	0.230937
mas42-1	17	-15	1	40.06	27.7294	0.656934	0.166861	0.360662
mas42-1	18	-10	1	39.9703	27.4676	0.276701	0.0549882
mas42-1	19	-5	1	40.279	27.1202	0.464748	0.0923769
mas42-1	20	0	1	40.6976	26.7441	0.562736	0.112547
mas42-1	21	5	1	41.1466	26.0641	0.814859	0.161968
mas42-1	22	10	1	41.815	24.3772	1.81449	0.360662
mas42-1	23	15	1	42.5581	22.7907	1.75197	0.348166
mas42-1	24	20	1	43.5222	22.2054	1.12792	0.224193
mas42-1	25	25	1	43.2557	21.6279	0.636022	0.126421
mas42-1	26	30	1	42.0187	20.4429	1.71302	0.341511
mas42-1	27	35	1	41.8292	20.2597	0.263545	0.0525513
mas42-1	28	40	1	41.8844	20.5212	0.267286	0.0531172
mas42-1	12	-10	1	29.9039	29.8115	0.486823	0.0970541	0.264083
mas42-1	13	-5	1	29.4486	30.1902	0.592259	0.117722
mas42-1	14	0	1	29.209	29.923	0.35891	0.0713397
mas42-1	15	5	1	29.0219	29.5253	0.439483	0.0873551
mas42-1	16	10	1	27.9069	29.0697	1.20442	0.239351
mas42-1	17	15	1	26.6251	28.7528	1.32041	0.264083
mas42-1	18	20	1	25.5814	28.372	1.11104	0.221543
mas42-1	19	25	1	25.2181	28.2111	0.397303	0.0792072
mas42-1	20	30	1	24.6026	27.5234	0.922886	0.184025
mas42-1	21	35	1	24.4186	26.7441	0.80073	0.158655
mas42-1	22	40	1	23.4883	26.7441	0.930231	0.184863
mas42-2	12	-10	1	34.4055	22.7777	0	0	0.409148
mas42-2	13	-5	1	34.4185	22.7907	0.0183674	0.00362777
mas42-2	14	0	1	34.4185	22.093	0.697673	0.13909
mas42-2	15	5	1	35.1162	22.093	0.697673	0.138675
mas42-2	16	10	1	34.8837	21.6279	0.520015	0.103362
mas42-2	17	15	1	35.5813	21.6279	0.697673	0.138675
mas42-2	18	20	1	36.0191	21.0391	0.733649	0.145797
mas42-2	19	25	1	37.7652	20.7827	1.7649	0.350804
mas42-2	20	30	1	38.4923	20.5144	0.774945	0.154034
mas42-2	21	35	1	37.8353	19.2728	1.40474	0.279218
mas42-2	22	40	1	36.2816	17.9219	2.05883	0.409148
mas42-3	16	-15	1	32.5579	20.4652	0	0	0.974923
mas42-3	17	-10	1	33.9917	19.5045	1.72581	0.340935
mas42-3	18	-5	1	36.279	18.8372	2.3827	0.47351
mas42-3	19	0	1	33.2558	19.3023	3.05882	0.607994
mas42-3	20	5	1	31.7432	20.5805	1.98032	0.39488
mas42-3	21	10	1	36.279	19.3023	4.71248	0.933719
mas42-3	22	15	1	38.9709	19.3441	2.6922	0.535016
mas42-3	23	20	1	34.6511	18.6046	4.38262	0.871123
mas42-3	24	25	1	31.2308	19.373	3.50559	0.699021
mas42-3	25	30	1	33.9534	18.1395	2.98905	0.592243
mas42-3	26	35	1	38.8371	17.6744	4.90581	0.974923
mas42-3	27	40	1	39.3023	18.8372	1.25236	0.248929
mas42-4	6	-10	1	29.5058	18.6232	0	0	1.18499
mas42-4	7	-5	1	26.5116	21.3953	4.08049	0.801039
mas42-4	8	0	1	24.9635	23.4362	2.56162	0.510792
mas42-4	9	5	1	27.9069	20.4651	4.18228	0.828667
mas42-4	10	10	1	31.0434	17.466	4.33955	0.862562
mas42-4	11	15	1	30.6976	17.9069	0.560323	0.111352
mas42-4	12	20	1	26.7441	20.4651	4.70894	0.935984
mas42-4	13	25	1	24.0705	22.9558	3.65407	0.728482
mas42-4	14	30	1	24.8837	23.0232	0.815966	0.163193
mas42-4	15	35	1	27.9069	17.9069	5.94275	1.18499
mas42-4	16	40	1	30.6976	16.5116	3.12009	0.620173
mas42-b-3	36	-10	1	35.2505	32.8234	0.240819	0.0609206	0.0669365
mas42-b-3	37	-5	1	35.3252	32.981	0.174433	0.0346647
mas42-b-3	38	0	1	35.4483	33.1142	0.181316	0.0361547
mas42-b-3	39	5	1	35.4282	33.1345	0.0284898	0.0056449
mas42-b-3	40	10	1	35.3849	33.0929	0.0600828	0.0119425
mas42-b-3	41	15	1	35.5143	33.2294	0.188145	0.0373897
mas42-b-3	42	20	1	35.6952	33.4633	0.295686	0.0587727
mas42-b-3	43	25	1	35.3918	33.6094	0.336758	0.0669365
mas42-b-3	44	30	1	35.2682	33.8018	0.22867	0.045734
mas42-b-3	45	35	1	35.3205	33.7036	0.111238	0.0219707
mas42-b-3	46	40	1	35.2737	33.3857	0.321293	0.0638627
mas42-b-2	11	-10	1	34.9409	29.0385	0	0	0.702269
mas42-b-2	12	-5	1	34.1601	28.5705	0.910368	0.178189
mas42-b-2	13	0	1	33.0264	28.434	1.14182	0.228363
mas42-b-2	14	5	1	31.8604	28.372	1.16766	0.230625
mas42-b-2	15	10	1	30.8349	27.8707	1.14147	0.226888
mas42-b-2	16	15	1	30	28.1395	0.877171	0.174353
mas42-b-2	17	20	1	29.2159	28.6816	0.953171	0.190026
mas42-b-2	18	25	1	27.8556	30.2687	2.09036	0.415496
mas42-b-2	19	30	1	26.8959	29.9411	1.0141	0.200932
mas42-b-2	20	35	1	26.0465	26.5116	3.53311	0.702269
mas42-b-2	21	40	1	26.0001	23.6863	2.82563	0.561643
mas42-b-1	24	-10	1	41.7969	36.7143	0.229509	0.0460491	0.516811
mas42-b-1	25	-5	1	41.8865	37.4961	0.786841	0.156866
mas42-b-1	26	0	1	42.26	37.8981	0.548804	0.109084
mas42-b-1	27	5	1	41.8615	38.5368	0.752777	0.149628
mas42-b-1	28	10	1	42.5581	39.0697	0.877046	0.174328
mas42-b-1	29	15	1	43.2557	39.5348	0.838499	0.166138
mas42-b-1	30	20	1	43.2557	41.1627	1.6279	0.324542
mas42-b-1	31	25	1	42.093	43.4883	2.60007	0.516811
mas42-b-1	32	30	1	41.6278	43.2557	0.520015	0.103362
mas42-b-1	33	35	1	39.7674	43.9534	1.98697	0.394868
mas42-b-1	34	40	1	41.3953	44.6511	1.77111	0.353162
MAS51 klp-7(tm2143)
Image Name	Image Plane	Elapsed Time	Object #	X	Y	Distance	Velocity			Peak vel. pool	mutation	Ave	SD	SEM		n
mas51-2	18	-15	1	38.8127	27.8616	0	0	0.489682		0.489682	tm2143	1.01194	0.476999	0.127483		14
mas51-2	19	-10	1	38.372	26.9767	0.988539	0.187721			1.15587
mas51-2	20	-5	1	38.4462	26.8239	0.169837	0.0340765			0.705627
mas51-2	21	0	1	38.4363	26.2572	0.566795	0.112661			0.470452
mas51-2	22	5	1	38.6288	25.7571	0.535885	0.106517			0.530339
mas51-2	23	10	1	39.2783	24.4408	1.46778	0.290822			0.699428
mas51-2	24	15	1	39.9999	22.093	2.45625	0.489682			0.927264
mas51-2	25	20	1	41.6278	20.6976	2.14408	0.426173			0.852547
mas51-2	26	25	1	43.1137	19.5822	1.85795	0.368129			0.692354
mas51-2	27	30	1	43.1872	17.9233	1.6605	0.332101			1.68037
mas51-2	28	35	1	42.7906	17.2093	0.81681	0.162355			1.03878
mas51-2	29	40	1	43.2557	17.2093	0.465116	0.0913065			1.51663
										1.42713
mas51-3	20	-15	1	40.1163	41.0412	0.356334	0.0703801	1.15587		1.98066
mas51-3	21	-10	1	40.2946	40.9795	0.188678	0.0378568
mas51-3	22	-5	1	39.8402	40.7253	0.520717	0.104143
mas51-3	23	0	1	39.218	40.8541	0.635405	0.123981
mas51-3	24	5	1	37.8011	41.7566	1.67986	0.339159
mas51-3	25	10	1	35.8057	43.6716	2.76567	0.547984
mas51-3	26	15	1	33.9604	45.2359	2.4191	0.479315
mas51-3	27	20	1	32.6796	45.7945	1.39729	0.279458
mas51-3	28	25	1	30.4651	43.7209	3.03385	0.60112
mas51-3	29	30	1	29.3594	41.7123	2.29277	0.450092
mas51-3	30	35	1	29.3023	42.5581	0.8477	0.170598
mas51-3	31	40	1	31.6279	47.9069	5.83252	1.15587
mas51-4	30	-15	1	45.0037	36.3697	0.159649	0.0316324	0.705627
mas51-4	31	-10	1	45.1485	36.2121	0.214029	0.0426692
mas51-4	32	-5	1	45.2678	36.8361	0.635315	0.125507
mas51-4	33	0	1	45.7331	37.1696	0.572468	0.113765
mas51-4	34	5	1	46.1714	38.35	1.25911	0.251069
mas51-4	35	10	1	47.555	40.6728	2.70372	0.534015
mas51-4	36	15	1	49.186	43.2854	3.07986	0.619815
mas51-4	37	20	1	49.5077	45.411	2.14985	0.42997
mas51-4	38	25	1	48.4745	46.7136	1.66256	0.325418
mas51-4	39	30	1	48.9114	47.3289	0.754615	0.150923
mas51-4	40	35	1	52.3255	46.279	3.57188	0.705627
mas51-4	41	40	1	53.2557	45.1162	1.4891	0.296869
mas51-6	13	-10	1	37.6837	25.5521	0	0	0.470452
mas51-6	14	-5	1	37.0744	24.9036	0.889868	0.17103
mas51-6	15	0	1	36.3938	23.6108	1.46098	0.287707
mas51-6	16	5	1	36.4867	21.9419	1.67155	0.333244
mas51-6	17	10	1	36.9521	20.4108	1.60019	0.318067
mas51-6	18	15	1	37.8806	19.5806	1.24557	0.24832
mas51-6	19	20	1	37.2092	19.0697	0.843624	0.166658
mas51-6	20	25	1	35.9263	18.5129	1.39854	0.279709
mas51-6	21	30	1	35.1162	17.4418	1.34294	0.266933
mas51-6	22	35	1	36.8733	16.4553	2.01508	0.399262
mas51-6	23	40	1	38.9709	15.3268	2.3819	0.470452
mas51-7	26	-15	1	29.7456	27.697	1.43229	0.281228	0.530339
mas51-7	27	-10	1	28.94	28.3657	1.04703	0.208737
mas51-7	28	-5	1	27.9166	29.6528	1.64437	0.326848
mas51-7	29	0	1	27.1256	31.09	1.6405	0.328099
mas51-7	30	5	1	26.3067	32.7364	1.83883	0.366593
mas51-7	31	10	1	25.7385	34.1118	1.48809	0.294846
mas51-7	32	15	1	25.53	35.4573	1.3616	0.268985
mas51-7	33	20	1	25.4398	35.9544	0.505207	0.101041
mas51-7	34	25	1	24.5978	36.9058	1.27048	0.251729
mas51-7	35	30	1	25.8139	38.1395	1.73233	0.344332
mas51-7	36	35	1	26.279	37.9069	0.520015	0.102084
mas51-7	37	40	1	23.9365	36.7185	2.62677	0.530339
mas51_1	14	-20	1	59.068	55.1173	0	0	0.699428
mas51_1	15	-15	1	58.7712	55.1754	0.302468	0.0616526
mas51_1	16	-10	1	58.1932	55.5988	0.716483	0.142414
mas51_1	17	-5	1	57.6157	55.645	0.579348	0.115156
mas51_1	18	0	1	56.9767	55.5813	0.642177	0.127619
mas51_1	19	5	1	55.8139	55.5813	1.16279	0.231125
mas51_1	20	10	1	53.0232	55.5813	2.79069	0.556469
mas51_1	21	15	1	50.7932	54.5584	2.45333	0.490667
mas51_1	22	20	1	48.714	52.4711	2.94623	0.580082
mas51_1	23	25	1	47.6743	53.2557	1.30249	0.258893
mas51_1	24	30	1	46.5116	54.8836	2.00054	0.397642
mas51_1	25	35	1	46.5116	54.186	0.697673	0.13909
mas51_1	26	40	1	46.734	50.663	3.53002	0.699428
mas51_2	24	-10	1	78.6045	44.8836	0	0	0.927264
mas51_2	25	-5	1	78.6045	44.8836	0	0
mas51_2	26	0	1	79.5348	43.9534	1.31555	0.262322
mas51_2	27	4	1	80.465	43.9534	0.930231	0.1849
mas51_2	28	10	1	81.1627	43.4883	0.838499	0.166633
mas51_2	29	15	1	81.6278	41.3953	2.14408	0.401287
mas51_2	30	20	1	82.0929	39.3023	2.14408	0.45435
mas51_2	31	25	1	85.8138	37.4418	4.16012	0.826897
mas51_2	32	30	1	88.6045	33.7209	4.65116	0.927264
mas51_2	33	35	1	91.6278	33.7209	3.02325	0.599019
mas51_2	34	40	1	94.4185	31.6279	3.48837	0.689128
mas51_3	7	-10	1	64.1859	49.3022	0	0	0.852547
mas51_3	8	-5	1	64.1859	49.3022	0	0
mas51_3	9	0	1	62.7906	49.3022	1.39535	0.279069
mas51_3	10	5	1	60.2325	49.9999	2.65157	0.520527
mas51_3	11	10	1	58.372	49.9999	1.86046	0.372092
mas51_3	12	15	1	58.372	47.9069	2.09302	0.416025
mas51_3	13	20	1	56.9767	48.8371	1.677	0.33433
mas51_3	14	25	1	55.5813	49.7674	1.677	0.332276
mas51_3	15	30	1	53.9534	53.7208	4.27552	0.852547
mas51_3	16	35	1	53.0232	57.4418	3.83544	0.759945
mas51_3	17	40	1	52.0929	61.1627	3.83544	0.757543
mas51_4	14	-15	1	64.4183	52.3255	0	0	0.692354
mas51_4	15	-10	1	64.5063	51.2205	1.10853	0.213055
mas51_4	16	-5	1	65.1613	49.8964	1.47721	0.290048
mas51_4	17	0	1	65.1162	49.5348	0.364382	0.072644
mas51_4	18	5	1	63.7208	48.8371	1.56004	0.310086
mas51_4	19	10	1	63.4883	47.4418	1.41459	0.28112
mas51_4	20	15	1	64.2326	44.039	3.48323	0.692354
mas51_4	21	20	1	64.4663	41.2644	2.7844	0.553448
mas51_4	22	25	1	63.8201	39.4277	1.94713	0.3858
mas51_4	23	30	1	63.7208	39.0697	0.371451	0.0742903
mas51_4	24	35	1	66.0464	36.9767	3.12874	0.619922
mas51_4	25	40	1	65.2104	35.0244	2.12372	0.422126
mas51_5	23	-15	1	46.9767	48.372	0.465116	0.0930231	1.68037
mas51_5	24	-10	1	46.5116	48.372	0.465116	0.0924499
mas51_5	25	-5	1	46.0464	48.372	0.465116	0.0924315
mas51_5	26	0	1	47.4418	47.9069	1.47082	0.290562
mas51_5	27	5	1	46.0464	47.4418	1.47082	0.292352
mas51_5	28	10	1	43.7209	48.6046	2.60007	0.520015
mas51_5	29	15	1	42.7906	48.6046	0.930231	0.184863
mas51_5	30	20	1	42.7906	47.6743	0.930231	0.1849
mas51_5	31	25	1	42.7906	41.1627	6.51162	1.29843
mas51_5	32	30	1	44.6347	35.3944	6.05598	1.19992
mas51_5	33	35	1	44.8836	34.8837	0.568118	0.113624
mas51_5	34	40	1	37.6744	39.3023	8.45564	1.68037
mas51_6	14	-15	1	54.6511	93.7208	0	0	1.03878
mas51_6	15	-10	1	55.8139	95.1161	1.81633	0.447043
mas51_6	16	-5	1	56.7441	95.3487	0.95886	0.191198
mas51_6	17	0	1	56.7441	95.8138	0.465116	0.0918656
mas51_6	18	5	1	55.5813	97.6743	2.19395	0.437389
mas51_6	19	10	1	54.4185	102.325	4.7943	0.95886
mas51_6	20	15	1	53.2557	105.814	3.67706	0.726405
mas51_6	21	20	1	51.6278	107.442	2.3022	0.457604
mas51_6	22	25	1	51.1627	109.07	1.69305	0.336456
mas51_6	23	30	1	55.1162	110.93	4.36936	0.868488
mas51_6	24	35	1	59.9999	112.791	5.22609	1.03878
mas51_6	25	40	1	58.372	116.511	4.06145	0.807284
mas51_7	18	-15	1	94.6499	64.6516	0	0	1.51663
mas51_7	19	-10	1	94.926	64.8773	0.356616	0.0702138
mas51_7	20	-5	1	95.6144	64.048	1.07776	0.215553
mas51_7	21	0	1	96.105	63.3418	0.859864	0.169331
mas51_7	22	5	1	98.6045	63.9534	2.57325	0.511478
mas51_7	23	10	1	99.6908	64.7392	1.34074	0.266497
mas51_7	24	15	1	101.163	60.6976	4.30131	0.852252
mas51_7	25	20	1	102.093	54.6511	6.11764	1.21963
mas51_7	26	25	1	100.264	50.7796	4.28161	0.851045
mas51_7	27	30	1	99.9998	50.465	0.410912	0.0819202
mas51_7	28	35	1	102.791	53.4883	4.11437	0.815372
mas51_7	29	40	1	107.598	59.4158	7.63168	1.51663
mas51_8	15	-15	1	63.9704	65.094	0	0	1.42713
mas51_8	16	-10	1	63.2064	66.109	1.27038	0.311521
mas51_8	17	-5	1	61.8931	67.1526	1.67746	0.334421
mas51_8	18	0	1	60.9074	66.7125	1.07944	0.215889
mas51_8	19	5	1	59.9402	67.3609	1.16446	0.229315
mas51_8	20	10	1	58.0838	67.8585	1.92199	0.383248
mas51_8	21	15	1	56.279	68.372	1.8764	0.372894
mas51_8	22	20	1	54.4185	68.8371	1.91772	0.381181
mas51_8	23	25	1	54.0728	69.7679	0.992916	0.196734
mas51_8	24	30	1	55.8139	71.6278	2.54762	0.506385
mas51_8	25	35	1	54.4168	70.3535	1.89088	0.375847
mas51_8	26	40	1	51.1627	63.9534	7.17991	1.42713
mas51_9	21	-10	1	85.3487	76.0464	1.16279	0.231862	1.98066
mas51_9	22	-5	1	86.0464	76.0464	0.697673	0.138675
mas51_9	23	0	1	88.372	75.5813	2.37163	0.469909
mas51_9	24	5	1	94.4185	72.558	6.76019	1.34344
mas51_9	25	10	1	99.0696	69.9999	5.30823	1.05197
mas51_9	26	15	1	101.395	70.465	2.37163	0.472814
mas51_9	27	20	1	101.86	75.5813	5.13737	1.02114
mas51_9	28	25	1	102.093	83.2557	7.67793	1.52582
mas51_9	29	30	1	100.74	88.0345	4.96648	0.987175
mas51_9	30	35	1	101.001	89.8871	1.87082	0.371858
mas51_9	31	40	1	107.209	82.0929	9.96471	1.98066
MAS92 KLP-7(S546A)
Image Name	Image Plane	Elapsed Time	Object #	X	Y	Distance	Velocity			Peak vel. pool	mutation	Ave	SD	SEM		n
mas92-6-24.6C	17	-15	1	34.186	44.8836	0.529633	0.1043	0.677083		0.677083	S546A	0.753344	0.261483	0.0557485		22
mas92-6-24.6C	18	-10	1	35.8139	45.1162	1.64443	0.334098			1.14531
mas92-6-24.6C	19	-5	1	36.7441	44.4185	1.16279	0.232558			0.894489
mas92-6-24.6C	20	0	1	37.4418	44.4185	0.697673	0.139535			1.04522
mas92-6-24.6C	21	5	1	38.1395	44.4185	0.697673	0.139535			1.24837
mas92-6-24.6C	22	9	1	39.2958	43.4428	1.51298	0.302596			0.652821
mas92-6-24.6C	23	14	1	41.3854	43.5739	2.09374	0.418749			1.07402
mas92-6-24.6C	24	19	1	43.03	43.4022	1.65348	0.330696			0.641669
mas92-6-24.6C	25	24	1	44.1045	43.3747	1.07493	0.214986			0.666283
mas92-6-24.6C	26	29	1	45.3488	43.9534	1.37222	0.274445			0.375062
mas92-6-24.6C	27	34	1	47.2092	44.4185	1.91772	0.377653			0.7672
mas92-6-24.6C	28	39	1	46.279	41.1627	3.38609	0.677083			0.628985
										0.971504
mas92-5-24.8C	4	-15	1	44.5089	33.9727	0.665338	0.13267	1.14531		0.607297
mas92-5-24.8C	5	-10	1	44.3311	33.4077	0.592344	0.118091			0.881076
mas92-5-24.8C	6	-5	1	44.7805	32.1575	1.32855	0.266564			0.510124
mas92-5-24.8C	7	0	1	44.6511	29.7674	2.39358	0.477189			0.515274
mas92-5-24.8C	8	4	1	44.5306	28.3887	1.38396	0.27768			1.05047
mas92-5-24.8C	9	9	1	46.279	29.5348	2.09055	0.418111			0.358792
mas92-5-24.8C	10	14	1	45.8139	27.6744	1.91772	0.384698			0.405087
mas92-5-24.8C	11	19	1	43.0232	24.6511	4.11437	0.820412			0.911699
mas92-5-24.8C	12	24	1	42.5581	24.8837	0.520015	0.104316			0.545731
mas92-5-24.8C	13	29	1	47.9069	26.9767	5.74375	1.14531
mas92-5-24.8C	14	35	1	50.2325	29.3023	3.28886	0.655675
mas92-5-24.8C	15	39	1	50.2325	29.0697	0.232558	0.0466609
mas92-4-24.8C	11	-10	1	51.3953	39.9999	0.465116	0.0930231	0.894489
mas92-4-24.8C	12	-5	1	51.8604	39.9999	0.465116	0.0930231
mas92-4-24.8C	13	0	1	52.3255	39.3023	0.838499	0.168238
mas92-4-24.8C	14	5	1	51.8604	39.3023	0.465116	0.0930231
mas92-4-24.8C	15	10	1	52.3255	39.9999	0.838499	0.1677
mas92-4-24.8C	16	15	1	52.5581	38.372	1.64443	0.328886
mas92-4-24.8C	17	20	1	51.3953	35.8139	2.81001	0.560209
mas92-4-24.8C	18	25	1	53.7208	38.8371	3.81423	0.762846
mas92-4-24.8C	19	30	1	53.7208	42.5581	3.72092	0.744036
mas92-4-24.8C	20	35	1	53.4883	39.7674	2.80037	0.561984
mas92-4-24.8C	21	40	1	52.7906	35.3488	4.47334	0.894489
mas92-3-24.8C	23	-15	1	59.7673	51.8604	0.838499	0.1677	1.04522
mas92-3-24.8C	24	-10	1	61.1627	52.7906	1.677	0.335333
mas92-3-24.8C	25	-5	1	61.1627	53.0232	0.232558	0.0465116
mas92-3-24.8C	26	0	1	61.2549	53.399	0.386933	0.0773866
mas92-3-24.8C	27	5	1	63.4883	55.5813	3.12259	0.624518
mas92-3-24.8C	28	10	1	66.279	56.9767	3.12009	0.624143
mas92-3-24.8C	29	15	1	68.8371	55.8139	2.81001	0.561889
mas92-3-24.8C	30	20	1	67.9069	55.5813	0.95886	0.191772
mas92-3-24.8C	31	25	1	66.7441	59.3022	3.89838	0.779832
mas92-3-24.8C	32	30	1	66.0464	58.8371	0.838499	0.1677
mas92-3-24.8C	33	35	1	70.9301	56.9767	5.22609	1.04522
mas92-3-24.8C	34	40	1	69.3022	58.6046	2.3022	0.460441
mas92-2-24.8C	1	-15	1	60.2069	52.8411	0	0	1.24837
mas92-2-24.8C	2	-10	1	60.1842	53.2051	0.364705	0.0724772
mas92-2-24.8C	3	-4	1	60.8589	53.9644	1.01586	0.194051
mas92-2-24.8C	4	0	1	61.3953	55.5813	1.70349	0.34186
mas92-2-24.8C	5	5	1	60.9608	57.3297	1.80154	0.359159
mas92-2-24.8C	6	9	1	61.6278	58.6046	1.4388	0.289554
mas92-2-24.8C	7	15	1	65.5813	57.9069	4.01457	0.800512
mas92-2-24.8C	8	20	1	68.0707	56.7971	2.72563	0.543386
mas92-2-24.8C	9	25	1	65.1162	59.7673	4.18951	0.840424
mas92-2-24.8C	10	30	1	59.0697	61.3953	6.26181	1.24837
mas92-2-24.8C	11	35	1	55.3487	59.9999	3.97395	0.797501
mas92-2-24.8C	12	39	1	53.9534	59.5348	1.47082	0.29505
mas92-1-24.8C	13	-15	1	45.3488	48.8371	0.697673	0.139535	0.652821
mas92-1-24.8C	14	-10	1	45.1162	49.0697	0.328886	0.0657773
mas92-1-24.8C	15	-5	1	44.8836	49.3022	0.328886	0.0657773
mas92-1-24.8C	16	0	1	43.4883	49.9999	1.56004	0.312009
mas92-1-24.8C	17	4	1	42.5581	50.465	1.04003	0.208006
mas92-1-24.8C	18	10	1	41.1627	50.6976	1.41459	0.282919
mas92-1-24.8C	19	15	1	39.7674	49.9999	1.56004	0.312009
mas92-1-24.8C	20	20	1	38.8371	49.5348	1.04003	0.208006
mas92-1-24.8C	21	25	1	39.0697	52.7906	3.2641	0.652821
mas92-1-24.8C	22	30	1	40.6976	53.4883	1.77111	0.354221
mas92-1-24.8C	23	35	1	41.8604	54.186	1.35603	0.271207
mas92-1-24.8C	24	40	1	39.3023	53.2557	2.72202	0.544404
mas92-7-24.8C	21	-15	1	47.5802	37.5434	0.674439	0.134888	1.07402
mas92-7-24.8C	22	-9	1	47.8734	37.1482	0.492122	0.0984243
mas92-7-24.8C	23	-5	1	48.372	36.5116	0.80862	0.161724
mas92-7-24.8C	24	0	1	49.9496	36.8811	1.62031	0.324062
mas92-7-24.8C	25	5	1	51.1754	36.2203	1.3926	0.278519
mas92-7-24.8C	26	10	1	48.8371	34.4185	2.95196	0.590392
mas92-7-24.8C	27	15	1	46.5116	32.5581	2.97819	0.595639
mas92-7-24.8C	28	20	1	46.5116	32.093	0.465116	0.0930231
mas92-7-24.8C	29	25	1	51.1627	32.5581	4.67435	0.934684
mas92-7-24.8C	30	30	1	53.4883	33.4883	2.50472	0.500945
mas92-7-24.8C	31	35	1	52.0929	32.7906	1.56004	0.312009
mas92-7-24.8C	32	40	1	46.9767	31.1627	5.36901	1.07402
mas92-9	37	-15	1	39.1087	26.9286	0.340824	0.0673166	0.641669
mas92-9	38	-10	1	38.557	26.037	1.04852	0.208411
mas92-9	39	-5	1	38.1934	25.6108	0.560254	0.11136
mas92-9	40	0	1	38.1395	25.3488	0.267461	0.0531521
mas92-9	41	5	1	37.5706	24.337	1.16078	0.231461
mas92-9	42	10	1	35.8224	23.6967	1.86177	0.367722
mas92-9	43	15	1	33.616	22.7603	2.39684	0.477934
mas92-9	44	20	1	32.5401	22.4619	1.11658	0.221895
mas92-9	45	25	1	34.6511	21.3953	2.36517	0.47012
mas92-9	46	30	1	35.9937	20.8813	1.43766	0.286614
mas92-9	47	35	1	32.7906	20.6976	3.20834	0.641669
mas92-9	48	40	1	30.218	20.9032	2.58081	0.511457
mas92-8	45	-15	1	35.3821	47.5455	0.382336	0.0750709	0.666283
mas92-8	46	-10	1	34.391	47.0847	1.09293	0.216549
mas92-8	47	-5	1	34.699	47.7093	0.696343	0.138411
mas92-8	48	0	1	35.4933	47.5311	0.814059	0.162293
mas92-8	49	5	1	34.4784	46.9534	1.1678	0.231385
mas92-8	50	10	1	34.6511	47.4418	0.517998	0.102961
mas92-8	51	15	1	36.279	47.6743	1.64443	0.32686
mas92-8	52	20	1	35.3488	47.6743	0.930231	0.186046
mas92-8	53	25	1	32.7906	46.9767	2.65157	0.525375
mas92-8	54	30	1	34.6511	48.8371	2.63109	0.521318
mas92-8	55	35	1	36.9779	50.0266	2.61318	0.51777
mas92-8	56	40	1	33.9534	48.6046	3.34207	0.666283
mas92-6	34	-15	1	28.1692	37.8422	0	0
mas92-6	35	-10	1	27.9626	38.0498	0.292878	0.0578467	0.375062
mas92-6	36	-5	1	28.0419	38.5292	0.48586	0.0968813
mas92-6	37	0	1	27.8821	38.3757	0.221537	0.0438948
mas92-6	38	5	1	28.372	39.3023	1.04809	0.208326
mas92-6	39	10	1	29.8613	40.4289	1.8674	0.371104
mas92-6	40	15	1	30.7171	41.8316	1.64323	0.32662
mas92-6	41	20	1	30.9479	42.9403	1.13247	0.225771
mas92-6	42	25	1	31.2949	43.8961	1.01682	0.20151
mas92-6	43	30	1	31.3753	44.3273	0.438644	0.0871709
mas92-6	44	35	1	30.4146	45.1359	1.25567	0.249586
mas92-6	45	40	1	30	46.9767	1.88694	0.375062
mas92-4	18	-10	1	29.0685	21.3935	0	0	0.7672
mas92-4	19	-5	1	30.5646	20.7074	1.64592	0.325089
mas92-4	20	0	1	30.0218	20.5635	0.561535	0.111971
mas92-4	21	5	1	29.8455	20.673	0.207535	0.0415071
mas92-4	22	10	1	30.0968	19.4478	1.25069	0.246247
mas92-4	23	15	1	30.4094	19.0713	0.489369	0.0978739
mas92-4	24	20	1	29.4273	19.7515	1.1947	0.236014
mas92-4	25	25	1	27.4402	20.6979	2.20094	0.437476
mas92-4	26	30	1	29.5348	19.7674	2.29204	0.455493
mas92-4	27	35	1	33.1595	18.4771	3.84751	0.7672
mas92-4	28	40	1	34.9353	18.2812	1.7865	0.35616
mas92-3	26	-10	1	29.0535	30.7189	0	0	0.628985
mas92-3	27	-5	1	28.172	28.9961	1.93519	0.382223
mas92-3	28	0	1	28.6046	30.4651	1.53132	0.304376
mas92-3	29	5	1	29.3023	33.4883	3.10271	0.616718
mas92-3	30	10	1	27.6744	31.1627	2.83873	0.564135
mas92-3	31	15	1	27.4173	28.6842	2.49184	0.496878
mas92-3	32	20	1	27.4418	30	1.31599	0.259922
mas92-3	33	25	1	27.1475	33.1355	3.14937	0.62799
mas92-3	34	30	1	27.6744	33.9534	0.972882	0.193339
mas92-3	35	35	1	26.1227	32.9438	1.85124	0.370249
mas92-3	36	40	1	24.8837	30	3.19398	0.628985
mas92-2	30	-15	1	26.5297	43.4169	0	0
mas92-2	31	-10	1	23.4883	42.093	3.31708	0.651173	0.971504
mas92-2	32	-5	1	21.8119	41.2766	1.86463	0.370628
mas92-2	33	0	1	23.4883	42.3255	1.97753	0.394244
mas92-2	34	5	1	25.7597	44.054	2.85428	0.570857
mas92-2	35	10	1	26.5116	43.9534	0.75857	0.15126
mas92-2	36	15	1	21.6279	43.2557	4.9333	0.971504
mas92-2	37	20	1	21.6279	41.6278	1.6279	0.322549
mas92-2	38	25	1	21.8416	41.4035	0.309886	0.0617796
mas92-2	39	30	1	24.186	43.9534	3.46388	0.690704
mas92-2	40	35	1	26.9767	44.6511	2.87658	0.568157
mas92-2	41	40	1	27.9566	43.8078	1.2928	0.256967
mas92-1	52	-10	1	51.8424	30.4314	0	0	0.607297
mas92-1	53	-5	1	51.8604	29.5348	0.896701	0.176585
mas92-1	54	0	1	51.3953	30	0.657773	0.131135
mas92-1	55	5	1	52.0929	28.8372	1.35603	0.271207
mas92-1	56	10	1	52.283	28.5563	0.339119	0.0674058
mas92-1	57	15	1	52.5581	31.6279	3.08385	0.607297
mas92-1	58	20	1	53.014	33.4352	1.86401	0.372802
mas92-1	59	25	1	52.0929	33.7209	0.964323	0.191069
mas92-1	60	30	1	52.3255	31.3953	2.33718	0.463082
mas92-1	61	35	1	52.7906	30.2325	1.25236	0.248929
mas92-1	62	40	1	53.3783	30.014	0.626969	0.124596
mas92-7	36	-10	1	31.8822	32.3148	0	0	0.881076
mas92-7	37	-5	1	31.411	32.8276	0.69634	0.137562
mas92-7	38	0	1	30.845	33.3132	0.745838	0.148692
mas92-7	39	5	1	30.1749	33.1012	0.702816	0.137564
mas92-7	40	10	1	31.2115	31.2447	2.12623	0.422626
mas92-7	41	15	1	31.1627	30.2325	1.0134	0.202033
mas92-7	42	20	1	31.0546	31.2937	1.06668	0.212022
mas92-7	43	25	1	30.3412	33.2134	2.04798	0.405782
mas92-7	44	30	1	30.9302	30	3.26701	0.649375
mas92-7	45	35	1	30.9302	30	0	0
mas92-7	46	40	1	30.9302	34.4185	4.4186	0.881076
mas92-1	17	-10	1	29.9998	33.4883	0	0	0.510124
mas92-1	18	-5	1	29.0697	33.4883	0.930118	0.183709
mas92-1	19	0	1	28.8372	32.7906	0.735412	0.145713
mas92-1	20	5	1	29.1309	32.8809	0.307306	0.0603388
mas92-1	21	10	1	28.7658	33.3	0.555781	0.111156
mas92-1	22	15	1	27.515	32.6792	1.39638	0.275802
mas92-1	23	20	1	25.7488	31.5475	2.09763	0.418189
mas92-1	24	25	1	25.3488	30.2325	1.37453	0.274905
mas92-1	25	30	1	25.1162	31.1627	0.95886	0.188826
mas92-1	26	35	1	24.3549	33.6051	2.55827	0.510124
mas92-1	27	40	1	24.186	34.4185	0.830802	0.164613
mas92-6	18	-10	1	31.6039	30.9167	0	0	0.515274
mas92-6	19	-5	1	32.9505	31.0272	1.35111	0.26607
mas92-6	20	0	1	33.9555	31.1353	1.01079	0.201553
mas92-6	21	5	1	35.3721	31.5036	1.46375	0.290888
mas92-6	22	10	1	37.4661	32.3345	2.25277	0.447778
mas92-6	23	15	1	39.4917	32.8357	2.08671	0.41477
mas92-6	24	20	1	41.7643	33.4689	2.35917	0.470329
mas92-6	25	25	1	43.6488	34.0805	1.98129	0.392567
mas92-6	26	30	1	44.7277	35.1583	1.525	0.30312
mas92-6	27	35	1	45.8139	36.5116	1.73523	0.345938
mas92-6	28	40	1	45.3488	39.0697	2.60007	0.515274
mas92-5	26	-5	1	33.6448	29.0009	0.627135	0.123476	1.05047
mas92-5	27	0	1	34.1129	29.4915	0.678029	0.133523
mas92-5	28	5	1	35.1147	30.5266	1.44051	0.287241
mas92-5	29	10	1	36.0519	31.9359	1.69249	0.336346
mas92-5	30	15	1	37.2092	33.4883	1.93636	0.384885
mas92-5	31	20	1	37.9069	35.3488	1.98697	0.394946
mas92-5	32	25	1	37.8057	37.0535	1.7077	0.339435
mas92-5	33	30	1	37.6432	36.6627	0.423249	0.0843797
mas92-5	34	35	1	40.2325	32.093	5.25233	1.05047
mas92-5	35	40	1	41.412	28.9955	3.31447	0.650662
mas92-4	5	-10	1	36.2432	23.2675	0	0	0.358792
mas92-4	6	-5	1	36.5469	22.8862	0.487514	0.0960052
mas92-4	7	0	1	36.9288	23.0016	0.398972	0.0795398
mas92-4	8	5	1	38.2843	23.4818	1.43801	0.284924
mas92-4	9	10	1	40.0178	22.9995	1.79934	0.358792
mas92-4	10	15	1	40.8744	22.9666	0.857277	0.171455
mas92-4	11	20	1	41.6948	22.7395	0.851228	0.16763
mas92-4	12	25	1	42.8342	22.7361	1.13945	0.22789
mas92-4	13	30	1	44.565	22.867	1.73576	0.342833
mas92-4	14	35	1	45.8612	21.8142	1.66982	0.332899
mas92-4	15	40	1	46.4894	21.8547	0.629586	0.124769
mas92-3	18	-10	1	38.6028	30.4644	0	0	0.405087
mas92-3	19	-5	1	38.6046	31.3953	0.930875	0.183858
mas92-3	20	0	1	38.8286	32.2171	0.851768	0.169304
mas92-3	21	5	1	38.5739	32.4889	0.372513	0.0740435
mas92-3	22	10	1	38.6068	32.9202	0.432567	0.0862374
mas92-3	23	15	1	38.8898	33.0897	0.329879	0.0651677
mas92-3	24	20	1	38.8462	33.547	0.459367	0.0918733
mas92-3	25	25	1	37.9069	35.3488	2.03192	0.405087
mas92-3	26	30	1	38.5439	37.0824	1.84698	0.3648
mas92-3	27	35	1	39.6246	38.5092	1.7898	0.354696
mas92-3	28	40	1	39.3456	39.675	1.19875	0.238984
mas92-2	18	-5	1	25.12	28.5998	0.0235564	0.00466741	0.911699
mas92-2	19	0	1	24.8884	28.5585	0.2352	0.0466113
mas92-2	20	5	1	24.2582	27.8388	0.956659	0.190115
mas92-2	21	10	1	23.7339	27.4183	0.672129	0.133598
mas92-2	22	15	1	23.1153	26.1034	1.45314	0.288837
mas92-2	23	20	1	21.7878	24.502	2.08011	0.414695
mas92-2	24	25	1	22.0218	21.6574	2.85423	0.56553
mas92-2	25	30	1	22.6424	19.743	2.01239	0.398731
mas92-2	26	35	1	22.7907	18.8372	0.917922	0.183035
mas92-2	27	40	1	18.8372	21.1628	4.58676	0.911699
mas92-7	11	-10	1	39.0648	33.955	0	0	0.545731
mas92-7	12	-5	1	39.3601	34.0515	0.310643	0.0609941
mas92-7	13	0	1	39.7179	33.8824	0.395785	0.078172
mas92-7	14	5	1	40.2756	33.6139	0.618963	0.123793
mas92-7	15	10	1	40.926	33.3899	0.687869	0.135889
mas92-7	16	15	1	42.5406	33.8834	1.6883	0.334516
mas92-7	17	20	1	43.6821	33.6845	1.15878	0.231018
mas92-7	18	25	1	43.9675	34.4361	0.803954	0.160278
mas92-7	19	30	1	44.1576	34.3426	0.211775	0.042094
mas92-7	20	35	1	45.1333	32.2625	2.29758	0.455237
mas92-7	21	40	1	46.279	29.7674	2.74557	0.545731
MAS31 KLP-7(S546E)
Image Name	Image Plane	Elapsed Time	Object #	X	Y	Distance	Velocity			Peak vel. pool	mutation	Ave	SD	SEM		n
mas31-9	16	-14	1	29.3023	53.2557	0.520015	0.104003	0.58833		0.58833	S546E	0.723442	0.145896	0.0343881		18
mas31-9	17	-9	1	29.5348	54.186	0.95886	0.191772			0.521684
mas31-9	18	-4	1	29.0697	54.4185	0.520015	0.103692			0.652821
mas31-9	19	0	1	28.6046	54.6511	0.520015	0.104003			0.625896
mas31-9	20	5	1	27.4418	55.8139	1.64443	0.329876			0.744185
mas31-9	21	10	1	26.279	56.9767	1.64443	0.328886			0.981162
mas31-9	22	15	1	25.1162	58.1394	1.64443	0.327903			0.878331
mas31-9	23	20	1	24.8837	58.6046	0.520015	0.104003			0.84236
mas31-9	24	25	1	27.4418	59.5348	2.72202	0.544404			0.97119
mas31-9	25	30	1	27.9069	60.465	1.04003	0.208006			0.727254
mas31-9	26	35	1	25.1162	59.5348	2.94165	0.58833			0.619244
mas31-9	27	40	1	22.3255	59.3022	2.80037	0.560073			0.629789
										0.751329
mas31-8	26	-15	1	47.9069	30.6976	0.209479	0.0420303	0.521684		0.656476
mas31-8	27	-10	1	48.6046	30.4651	0.735412	0.146613			0.529435
mas31-8	28	-5	1	49.3022	30.2325	0.735412	0.147555			0.642553
mas31-8	29	0	1	50.2325	29.5348	1.16279	0.232558			0.952952
mas31-8	30	5	1	52.0929	29.3023	1.87494	0.373792			0.706965
mas31-8	31	10	1	54.6511	29.7674	2.60007	0.521684
mas31-8	32	15	1	55.8139	30.2325	1.25236	0.249673
mas31-8	33	19	1	56.279	29.3023	1.04003	0.208674
mas31-8	34	24	1	56.7441	27.2093	2.14408	0.427448
mas31-8	35	29	1	57.6743	27.2093	0.930231	0.186643
mas31-8	36	35	1	59.0697	29.0697	2.32558	0.463632
mas31-8	37	39	1	59.9999	30.2325	1.4891	0.296869
mas31-8	38	45	1	60.6976	30	0.735412	0.14803
mas31-2	27	-15	1	48.6046	39.9999	0	0
mas31-2	28	-10	1	48.6046	39.9999	0	0
mas31-2	29	-5	1	48.8371	40.9302	0.95886	0.191772	0.652821
mas31-2	30	0	1	48.6046	40.9302	0.232558	0.0465116
mas31-2	31	5	1	48.6046	41.3953	0.465116	0.0930231
mas31-2	32	10	1	48.1395	42.093	0.838499	0.1677
mas31-2	33	15	1	47.9069	43.0232	0.95886	0.191772
mas31-2	34	20	1	47.4418	44.6511	1.69305	0.338609
mas31-2	35	25	1	47.6743	47.9069	3.2641	0.652821
mas31-2	36	30	1	48.6046	50.6976	2.94165	0.58833
mas31-2	37	35	1	49.3022	52.0929	1.56004	0.312009
mas31-2	38	40	1	48.8371	53.2557	1.25236	0.250472
mas31-7	9	-15	1	43.4883	62.558	0.232558	0.0468017
mas31-7	10	-9	1	43.2557	62.7906	0.328886	0.0661876
mas31-7	11	-5	1	43.0232	63.0232	0.328886	0.065372	0.625896
mas31-7	12	0	1	42.7906	63.4883	0.520015	0.103692
mas31-7	13	4	1	42.3255	64.4185	1.04003	0.208632
mas31-7	14	10	1	41.8604	65.3487	1.04003	0.207384
mas31-7	15	15	1	41.6278	66.9766	1.64443	0.329876
mas31-7	16	20	1	40.6976	69.7673	2.94165	0.58657
mas31-7	17	25	1	39.3023	72.558	3.12009	0.625896
mas31-7	18	30	1	37.9069	72.3255	1.41459	0.282919
mas31-7	19	35	1	35.5813	72.0929	2.33718	0.470352
mas31-7	20	39	1	33.7209	72.0929	1.86046	0.3698
mas31-6	3	-15	1	56.0464	42.3255	0	0
mas31-6	4	-10	1	56.0464	42.3255	0	0
mas31-6	5	-5	1	56.279	42.7906	0.520015	0.104003	0.744185
mas31-6	6	0	1	57.2092	43.0232	0.95886	0.191772
mas31-6	7	5	1	58.1394	43.2557	0.95886	0.191772
mas31-6	8	10	1	60.465	43.4883	2.33718	0.467435
mas31-6	9	15	1	62.3255	43.7209	1.87494	0.374988
mas31-6	10	20	1	63.9534	43.0232	1.77111	0.354221
mas31-6	11	25	1	63.4883	42.7906	0.520015	0.104003
mas31-6	12	30	1	63.4883	46.5116	3.72092	0.744185
mas31-6	13	35	1	63.7208	47.9069	1.41459	0.282919
mas31-6	14	40	1	64.6511	46.7441	1.4891	0.297819
mas31-5	36	-15	1	55.4849	54.2077	0.598504	0.119701
mas31-5	37	-10	1	56.0464	55.3487	1.27178	0.254356
mas31-5	38	-5	1	55.8155	55.3203	0.23265	0.0465299	0.981162
mas31-5	39	0	1	56.5115	56.279	1.18467	0.236935
mas31-5	40	5	1	56.279	58.6046	2.33718	0.467435
mas31-5	41	10	1	56.5115	60.465	1.87494	0.373867
mas31-5	42	15	1	56.5971	62.7382	2.27478	0.456324
mas31-5	43	20	1	54.4185	65.3487	3.40019	0.680038
mas31-5	44	25	1	53.4883	66.279	1.31555	0.263109
mas31-5	45	30	1	56.279	65.1162	3.02325	0.60465
mas31-5	46	35	1	60.465	62.558	4.90581	0.981162
mas31-5	47	40	1	61.6278	59.5348	3.23915	0.647831
mas31-4	20	-9	1	44.186	54.8836	0.247099	0.0503564
mas31-4	21	-5	1	44.238	54.5406	0.346934	0.0679064
mas31-4	22	0	1	44.7657	53.8911	0.836903	0.171111	0.878331
mas31-4	23	4	1	44.6511	53.2557	0.645637	0.128741
mas31-4	24	10	1	45.3488	53.2557	0.697673	0.13696
mas31-4	25	15	1	46.5116	53.7208	1.25236	0.251276
mas31-4	26	20	1	46.9767	52.7906	1.04003	0.211948
mas31-4	27	25	1	46.5116	50.465	2.37163	0.472908
mas31-4	28	29	1	46.279	49.0697	1.41459	0.28377
mas31-4	29	35	1	47.2092	50.465	1.677	0.3354
mas31-4	30	40	1	49.3022	54.4185	4.47334	0.878331
mas31-3	10	-20	1	55.5809	40.4648	0	0
mas31-3	11	-15	1	55.8139	39.9999	0.520009	0.103361
mas31-3	12	-10	1	55.8981	40.3184	0.329393	0.0658787	0.84236
mas31-3	13	-5	1	56.279	41.1627	0.926281	0.185256
mas31-3	14	0	1	56.5115	41.6278	0.520015	0.104003
mas31-3	15	5	1	56.7441	42.093	0.520015	0.104003
mas31-3	16	10	1	56.9767	42.5581	0.520015	0.104003
mas31-3	17	15	1	57.6743	44.186	1.77111	0.354221
mas31-3	18	20	1	58.6046	46.9767	2.94165	0.58833
mas31-3	19	25	1	59.0697	51.1627	4.2118	0.84236
mas31-3	20	30	1	59.0697	53.7208	2.55814	0.511627
mas31-3	21	35	1	57.4418	55.5813	2.47212	0.494425
mas31-3	22	40	1	56.9767	56.9767	1.47082	0.294165
mas31-10	2	-10	1	42.5581	58.8366	0	0
mas31-10	3	-5	1	42.5581	57.9069	0.929724	0.181409
mas31-10	4	0	1	42.093	58.372	0.657773	0.131555	0.97119
mas31-10	5	5	1	41.7553	58.2018	0.378105	0.075621
mas31-10	6	10	1	40.9302	56.9767	1.4771	0.29542
mas31-10	7	15	1	40.6578	55.7895	1.21805	0.24361
mas31-10	8	20	1	39.9999	55.5813	0.689982	0.137996
mas31-10	9	25	1	36.9767	57.9069	3.81423	0.762846
mas31-10	10	30	1	37.4418	57.6743	0.520015	0.104003
mas31-10	11	35	1	38.8371	53.0232	4.85595	0.97119
mas31-10	12	40	1	41.8604	51.8604	3.23915	0.647831
mas31-8	41	-10	1	27.8937	24.1734	0	0
mas31-8	42	-5	1	27.6744	23.0232	1.17089	0.23058
mas31-8	43	0	1	27.8397	21.4806	1.55141	0.306482	0.727254
mas31-8	44	5	1	28.5589	19.6618	1.95582	0.388677
mas31-8	45	10	1	29.3023	18.3721	1.48867	0.2959
mas31-8	46	15	1	29.903	17.741	0.871278	0.173182
mas31-8	47	20	1	28.6046	17.4418	1.33238	0.264835
mas31-8	48	25	1	27.2093	17.2093	1.41459	0.28112
mas31-8	49	30	1	25.8139	16.9767	1.41459	0.281175
mas31-8	50	35	1	27.6744	16.279	1.98697	0.394946
mas31-8	51	40	1	31.0628	14.8985	3.65881	0.727254
mas31-7	8	-15	1	37.885	21.875	0	0
mas31-7	9	-10	1	38.0727	21.6508	0.292384	0.0577492
mas31-7	10	-5	1	38.7048	21.088	0.846377	0.169275	0.619244
mas31-7	11	0	1	39.0586	20.5316	0.659351	0.129845
mas31-7	12	5	1	39.0902	19.6092	0.922918	0.183446
mas31-7	13	10	1	40.1314	19.3051	1.08472	0.216252
mas31-7	14	15	1	40.9098	19.0721	0.812588	0.161004
mas31-7	15	20	1	40.5735	18.0533	1.07282	0.213922
mas31-7	16	25	1	42.3255	19.5349	2.29441	0.458883
mas31-7	17	30	1	43.4312	20.231	1.30652	0.257291
mas31-7	18	35	1	43.0663	19.2534	1.04344	0.208021
mas31-7	19	40	1	41.6278	16.5116	3.09622	0.619244
mas31-6	18	-15	1	35.0817	33.7078	0	0
mas31-6	19	-10	1	35.795	33.7141	0.713396	0.140904
mas31-6	20	-5	1	36.5807	33.5146	0.810583	0.161118	0.629789
mas31-6	21	0	1	37.3993	33.0654	0.93377	0.185603
mas31-6	22	5	1	39.9999	32.7906	2.61508	0.521349
mas31-6	23	10	1	43.1026	32.2526	3.14895	0.629789
mas31-6	24	15	1	45.9348	31.4114	2.95454	0.587266
mas31-6	25	20	1	47.9241	30.3495	2.25501	0.451002
mas31-6	26	25	1	48.8321	28.8679	1.73768	0.342198
mas31-6	27	30	1	49.2704	27.9277	1.03733	0.204884
mas31-6	28	35	1	50.2325	29.7674	2.0761	0.413978
mas31-6	29	40	1	50.2325	32.093	2.32558	0.460784
mas31-5	44	-15	1	48.6089	30.902	0	0
mas31-5	45	-10	1	48.5883	30.9471	0.0496148	0.00970936
mas31-5	46	-5	1	48.5958	30.3751	0.572055	0.114069	0.751329
mas31-5	47	0	1	49.0111	29.9019	0.62956	0.125912
mas31-5	48	5	1	49.4664	29.5221	0.592883	0.116732
mas31-5	49	10	1	49.9421	28.9595	0.736765	0.147353
mas31-5	50	15	1	50.916	28.1685	1.25468	0.249389
mas31-5	51	20	1	52.6888	26.3757	2.52124	0.498072
mas31-5	52	25	1	54.8836	25.8139	2.26563	0.450245
mas31-5	53	30	1	55.1201	24.5203	1.31502	0.261383
mas31-5	54	35	1	53.2353	21.2596	3.76626	0.748611
mas31-5	55	40	1	49.8914	19.4971	3.77994	0.751329
mas31-4	22	-15	1	41.9603	34.0097	0.348317	0.0696635
mas31-4	23	-10	1	41.9103	33.6092	0.403667	0.0794933
mas31-4	24	-5	1	41.8067	33.4228	0.21325	0.0423872	0.656476
mas31-4	25	0	1	41.8783	33.4053	0.0736514	0.0146395
mas31-4	26	5	1	41.9062	32.992	0.414254	0.0825866
mas31-4	27	10	1	41.6256	32.6744	0.423844	0.0839793
mas31-4	28	15	1	40.8555	31.7062	1.23707	0.246673
mas31-4	29	20	1	39.5867	30.4672	1.77339	0.351376
mas31-4	30	25	1	38.7423	29.3888	1.36975	0.272262
mas31-4	31	30	1	36.2765	27.2063	3.29288	0.656476
mas31-4	32	35	1	34.8537	26.4835	1.5959	0.319179
mas31-4	33	40	1	33.9611	26.3254	0.906464	0.178508
mas31-2-2	12	-10	1	33.983	34.8719	0	0
mas31-2-2	13	-5	1	34.1242	35.0283	0.210713	0.0411147
mas31-2-2	14	0	1	33.8952	35.4976	0.522209	0.104109	0.529435
mas31-2-2	15	5	1	33.2536	36.4195	1.12315	0.224631
mas31-2-2	16	10	1	33.0888	36.8514	0.46233	0.0913335
mas31-2-2	17	15	1	33.5164	36.9476	0.438222	0.0868281
mas31-2-2	18	20	1	33.1075	38.48	1.58603	0.315252
mas31-2-2	19	25	1	31.895	39.9455	1.90204	0.377988
mas31-2-2	20	30	1	31.1239	41.4389	1.68071	0.334071
mas31-2-2	21	35	1	32.2174	41.5628	1.10047	0.219393
mas31-2-2	22	40	1	34.8837	41.3953	2.67153	0.529435
mas31-1-2	27	-10	1	38.3652	38.0954	0	0
mas31-1-2	28	-5	1	38.0875	38.1361	0.280615	0.0552609
mas31-1-2	29	0	1	38.2989	38.4507	0.379047	0.0755675	0.642553
mas31-1-2	30	5	1	37.9065	38.8596	0.566733	0.112985
mas31-1-2	31	10	1	37.6744	40.4651	1.62217	0.322435
mas31-1-2	32	15	1	36.5229	41.5633	1.59125	0.315286
mas31-1-2	33	20	1	35.3223	42.856	1.76422	0.351788
mas31-1-2	34	25	1	33.7321	42.9739	1.59463	0.316898
mas31-1-2	35	30	1	33.2154	43.2142	0.569826	0.113263
mas31-1-2	36	35	1	35.5813	45.1162	3.03564	0.601474
mas31-1-2	37	40	1	38.5957	46.2553	3.2224	0.642553
mas31-9	52	-5	1	50.4683	30.4617	0	0
mas31-9	53	0	1	50.9293	29.162	1.379	0.270711
mas31-9	54	5	1	52.0929	30	1.43391	0.286782	0.952952
mas31-9	55	10	1	53.4883	30	1.39535	0.275597
mas31-9	56	15	1	52.7111	27.7287	2.40055	0.474229
mas31-9	57	20	1	50.336	25.3558	3.35732	0.667327
mas31-9	58	25	1	49.4892	24.6582	1.09715	0.218034
mas31-9	59	30	1	53.2557	26.0465	4.01424	0.797902
mas31-9	60	35	1	56.279	29.7674	4.7943	0.952952
mas31-9	61	40	1	57.3547	32.9317	3.34219	0.664319
mas31-1	24	-10	1	37.2084	40.6981	0	0
mas31-1	25	-5	1	37.2374	40.5816	0.120106	0.0237224
mas31-1	26	0	1	37.371	41.0318	0.469578	0.0933369	0.706965
mas31-1	27	5	1	36.608	42.3333	1.50868	0.300774
mas31-1	28	10	1	35.3723	44.4626	2.46191	0.49091
mas31-1	29	15	1	33.2796	45.5039	2.33744	0.464608
mas31-1	30	20	1	31.98	44.8113	1.4726	0.292647
mas31-1	31	25	1	32.2676	45.5727	0.813922	0.161781
mas31-1	32	30	1	34.1962	47.8153	2.95783	0.587921
mas31-1	33	35	1	33.2558	47.2092	1.11882	0.222386
mas31-1	34	40	1	29.7674	46.5116	3.55745	0.706965
MAS25 KLP-7(T182E)
Image Name	Image Plane	Elapsed Time	Object #	X	Y	Distance	Velocity			Peak vel. pool	mutation	Ave	SD	SEM		n
mas25-3-25.4C	18	-15	1	55.8103	46.1662	0.577889	0.115578	0.657773		0.657773	T182E	0.531519	0.121467	0.0495889		6
mas25-3-25.4C	19	-10	1	55.9015	45.9362	0.247454	0.0496496			0.385039
mas25-3-25.4C	20	-5	1	55.7568	45.5624	0.400901	0.0799245			0.488949
mas25-3-25.4C	21	0	1	55.9878	44.8686	0.731276	0.146255			0.458086
mas25-3-25.4C	22	5	1	56.3898	44.0571	0.905519	0.181104			0.699362
mas25-3-25.4C	23	10	1	56.7441	42.7906	1.31513	0.263026			0.499906
mas25-3-25.4C	24	15	1	56.8649	41.3454	1.45027	0.290055
mas25-3-25.4C	25	20	1	57.7032	40.3281	1.31817	0.263634
mas25-3-25.4C	26	25	1	57.4705	40.0743	0.34429	0.0688579
mas25-3-25.4C	27	30	1	56.5115	39.9999	0.961866	0.192373
mas25-3-25.4C	28	35	1	58.8371	37.6744	3.28886	0.657773
mas25-3-25.4C	29	40	1	59.5348	36.9767	0.986659	0.197332
mas25-4-25.3C	16	-15	1	32.4176	53.6826	0.613644	0.122337	0.385039
mas25-4-25.3C	17	-10	1	32.1452	53.4421	0.363349	0.0729032
mas25-4-25.3C	18	-5	1	32.093	53.4883	0.0697218	0.0138999
mas25-4-25.3C	19	0	1	31.3953	53.4883	0.697673	0.139535
mas25-4-25.3C	20	5	1	30.4651	53.0232	1.04003	0.208674
mas25-4-25.3C	21	10	1	29.5551	52.2251	1.21037	0.241301
mas25-4-25.3C	22	14	1	29.158	52.3655	0.421222	0.0842445
mas25-4-25.3C	23	19	1	28.8595	52.0657	0.423087	0.0846173
mas25-4-25.3C	24	25	1	28.1216	52.3479	0.790027	0.158005
mas25-4-25.3C	25	29	1	27.3517	53.3245	1.24357	0.249513
mas25-4-25.3C	26	35	1	27.4418	51.3953	1.93136	0.385039
mas25-4-25.3C	27	40	1	27.4418	50.6976	0.697673	0.139983
mas25-2-25.6C	18	-19	1	47.7412	44.919	0.226059	0.0452118	0.488949
mas25-2-25.6C	19	-15	1	47.6743	44.6511	0.276084	0.0550408
mas25-2-25.6C	20	-9	1	46.9767	44.6511	0.697673	0.139535
mas25-2-25.6C	21	-4	1	47.0725	44.406	0.26317	0.052634
mas25-2-25.6C	22	0	1	46.9767	44.186	0.239958	0.0479915
mas25-2-25.6C	23	5	1	46.0464	43.9534	0.95886	0.192388
mas25-2-25.6C	24	10	1	44.423	43.4632	1.69585	0.338089
mas25-2-25.6C	25	15	1	43.9534	42.7906	0.820297	0.164059
mas25-2-25.6C	26	20	1	43.7209	41.1627	1.64443	0.328886
mas25-2-25.6C	27	25	1	43.5683	39.3778	1.79142	0.358285
mas25-2-25.6C	28	30	1	41.1627	39.7674	2.43692	0.488949
mas25-2-25.6C	29	35	1	39.5348	40.9302	2.00054	0.398831
mas25-2-25.6C	30	40	1	39.7674	40.9302	0.232558	0.0465116
mas25-1-25.4C	15	-15	1	56.0464	50.6976	0.328886	0.0659752	0.458086
mas25-1-25.4C	16	-10	1	56.279	51.1627	0.520015	0.103692
mas25-1-25.4C	17	-5	1	55.8139	52.0929	1.04003	0.208632
mas25-1-25.4C	18	0	1	55.3487	52.5581	0.657773	0.131555
mas25-1-25.4C	19	5	1	55.8139	52.3255	0.520015	0.104003
mas25-1-25.4C	20	10	1	55.8139	53.2557	0.930231	0.186046
mas25-1-25.4C	21	15	1	53.7208	54.186	2.29043	0.458086
mas25-1-25.4C	22	20	1	52.6093	54.6234	1.19448	0.238897
mas25-1-25.4C	23	25	1	51.6278	55.5813	1.37148	0.273476
mas25-1-25.4C	24	30	1	50.9302	56.279	0.986659	0.197926
mas25-1-25.4C	25	35	1	49.9999	56.279	0.930231	0.18549
mas25-1-25.4C	26	40	1	48.8371	56.5115	1.18582	0.237163
mas25-3-25.1C	7	-15	1	37.2092	36.9767	0.735412	0.147112	0.699362
mas25-3-25.1C	8	-10	1	37.4418	36.7441	0.328886	0.0657641
mas25-3-25.1C	9	-5	1	37.6744	36.5116	0.328886	0.0657904
mas25-3-25.1C	10	0	1	37.9069	36.279	0.328886	0.0657641
mas25-3-25.1C	11	5	1	39.0697	34.6511	2.00054	0.400108
mas25-3-25.1C	12	10	1	40.4651	32.093	2.91394	0.582788
mas25-3-25.1C	13	15	1	41.3953	30.4651	1.87494	0.374988
mas25-3-25.1C	14	20	1	42.3255	30.9302	1.04003	0.208006
mas25-3-25.1C	15	25	1	43.9534	32.7906	2.47212	0.494425
mas25-3-25.1C	16	30	1	43.4883	33.9534	1.25236	0.250472
mas25-3-25.1C	17	35	1	43.0232	31.8604	2.14408	0.428815
mas25-3-25.1C	18	39	1	43.2557	28.372	3.49611	0.699362
mas25-3-25.1C	19	44	1	45.3488	30.9302	3.30527	0.661053
mas25-2-25.5C	16	-15	1	26.9969	50.8893	0	0	0.499906
mas25-2-25.5C	17	-10	1	27.2093	50.6976	0.286064	0.0568603
mas25-2-25.5C	18	-5	1	27.1105	50.2726	0.436303	0.0872606
mas25-2-25.5C	19	0	1	26.0465	49.3022	1.44008	0.288017
mas25-2-25.5C	20	5	1	25.8266	48.5718	0.762813	0.152563
mas25-2-25.5C	21	10	1	25.1346	46.17	2.49953	0.499906
mas25-2-25.5C	22	15	1	24.186	44.186	2.1991	0.439821
mas25-2-25.5C	23	20	1	24.186	42.3255	1.86046	0.372092
mas25-2-25.5C	24	25	1	23.6977	41.3502	1.09077	0.218155
mas25-2-25.5C	25	30	1	22.7907	40.6976	1.11736	0.223472
mas25-2-25.5C	26	35	1	22.7907	39.5348	1.16279	0.232558
mas25-2-25.5C	27	40	1	22.3255	39.3023	0.520015	0.104003
MAS52 KLP-7(T182E,S539E,S546E)
Image Name	Image Plane	Elapsed Time	Object #	X	Y	Distance	Velocity			Peak vel. pool	mutation	Ave	SD	SEM		n
mas52-4-25C	16	-15	1	44.8836	42.093	0.232558	0.0465116	0.751417		0.751417	T182E S539E S546E	0.640413	0.110796	0.0495497		5
mas52-4-25C	17	-10	1	45.5813	41.3953	0.986659	0.197332			0.530313
mas52-4-25C	18	-5	1	45.8139	40.9302	0.520015	0.104003			0.513737
mas52-4-25C	19	0	1	46.0464	40.4651	0.520015	0.104003			0.722053
mas52-4-25C	20	5	1	46.5116	39.9999	0.657773	0.131555			0.684544
mas52-4-25C	21	10	1	47.9069	37.9069	2.5155	0.503099
mas52-4-25C	22	15	1	48.372	35.5813	2.37163	0.474327
mas52-4-25C	23	20	1	49.0697	34.186	1.56004	0.312009
mas52-4-25C	24	25	1	51.6278	33.7209	2.60007	0.520015
mas52-4-25C	25	30	1	53.2557	33.0232	1.77111	0.354221
mas52-4-25C	26	35	1	53.4883	31.6279	1.41459	0.282919
mas52-4-25C	27	40	1	49.9999	30.2325	3.75709	0.751417
mas52-3-25.4C	28	-15	1	42.093	43.9534	0.465116	0.0927449	0.530313
mas52-3-25.4C	29	-10	1	42.5581	43.9534	0.465116	0.093303
mas52-3-25.4C	30	-5	1	42.7906	43.2557	0.735412	0.147082
mas52-3-25.4C	31	0	1	43.0232	43.4883	0.328886	0.0655805
mas52-3-25.4C	32	5	1	43.4883	43.0232	0.657773	0.131555
mas52-3-25.4C	33	10	1	45.5813	41.3953	2.65157	0.530313
mas52-3-25.4C	34	15	1	46.279	40.9302	0.838499	0.1677
mas52-3-25.4C	35	20	1	46.5116	40.9302	0.232558	0.0465116
mas52-3-25.4C	36	25	1	46.5116	40.4651	0.465116	0.0930231
mas52-3-25.4C	37	30	1	47.6743	39.7674	1.35603	0.271207
mas52-3-25.4C	38	35	1	48.6046	38.8371	1.31555	0.263109
mas52-3-25.4C	39	40	1	48.6046	38.6046	0.232558	0.0465116
mas52-2-25.5C	11	-10	1	49.9999	64.1859	0	0	0.513737
mas52-2-25.5C	12	-5	1	50.2325	64.4185	0.328886	0.065372
mas52-2-25.5C	13	0	1	50.6976	64.8836	0.657773	0.131555
mas52-2-25.5C	14	5	1	52.5581	65.1162	1.87494	0.374988
mas52-2-25.5C	15	10	1	53.9534	66.0464	1.677	0.3354
mas52-2-25.5C	16	15	1	54.8836	66.279	0.95886	0.191772
mas52-2-25.5C	17	20	1	56.0464	66.5115	1.18582	0.237163
mas52-2-25.5C	18	25	1	58.6046	66.7441	2.56868	0.513737
mas52-2-25.5C	19	30	1	60.465	65.8138	2.08006	0.416012
mas52-2-25.5C	20	35	1	61.3953	65.5813	0.95886	0.191772
mas52-2-25.5C	21	40	1	62.558	65.3487	1.18582	0.237163
mas52-1-25.4C	16	-15	1	44.186	41.8604	0.697673	0.139535	0.722053
mas52-1-25.4C	17	-10	1	42.7906	41.3953	1.47082	0.294165
mas52-1-25.4C	18	-5	1	43.2557	40.6976	0.838499	0.1677
mas52-1-25.4C	19	0	1	42.7906	40.2325	0.657773	0.131555
mas52-1-25.4C	20	5	1	40.6976	38.8371	2.5155	0.503099
mas52-1-25.4C	21	10	1	39.3023	37.9069	1.677	0.3354
mas52-1-25.4C	22	15	1	39.3023	36.7441	1.16279	0.232558
mas52-1-25.4C	23	20	1	39.9999	35.3488	1.56004	0.312009
mas52-1-25.4C	24	25	1	40.4651	33.7209	1.69305	0.338609
mas52-1-25.4C	25	30	1	36.9767	34.6511	3.61027	0.722053
mas52-1-25.4C	26	35	1	34.6511	36.5116	2.97819	0.595639
mas52-1-25.4C	27	40	1	34.186	35.3488	1.25236	0.250472
mas52-7-24.6C	27	-15	1	43.9534	34.6511	0.520015	0.104003	0.684544
mas52-7-24.6C	28	-10	1	44.186	34.186	0.520015	0.104003
mas52-7-24.6C	29	-5	1	44.4185	33.7209	0.520015	0.104337
mas52-7-24.6C	30	0	1	45.8139	33.2558	1.47082	0.293227
mas52-7-24.6C	31	5	1	46.9767	32.3255	1.4891	0.297819
mas52-7-24.6C	32	9	1	48.1395	31.1627	1.64443	0.329942
mas52-7-24.6C	33	15	1	51.1627	29.5348	3.43367	0.684544
mas52-7-24.6C	34	20	1	53.0232	29.3023	1.87494	0.376192
mas52-7-24.6C	35	24	1	54.8836	29.0697	1.87494	0.374988
mas52-7-24.6C	36	29	1	57.4418	29.5348	2.60007	0.518356
mas52-7-24.6C	37	34	1	59.5348	30	2.14408	0.428815
mas52-7-24.6C	38	40	1	60.6976	27.9069	2.39433	0.480403
