# Supplementary material for: The KLP-7 Residue S546 Is a Putative Aurora Kinase Site Required for Microtubule Regulation at the Centrosome in C. elegans
Source: PLoS One. 2015 Jul 13;10(7):e0132593. doi: 10.1371/journal.pone.0132593 (PMC4500558; doi:10.1371/journal.pone.0132593)
Supplement: S5 File — (XLSX) [file pone.0132593.s013.xlsx]

## Sheet: Sheet1
N2-MAS31(S546E)
slides made on Day1
Image Name	Image Plane	Region Label	Area	Average Intensity	Integrated Intensity		CEN - background			Ave. N2 (Group1)		% CEN intensity realtive to Ave N2				combined N2	corr. Ave	n	SEM		combined MAS31	corr. ave	n	SEM
n2-slide1-4_w3camera FarRed	15	CEN1	16.6516	34491	42389389		35875074			2.19607e+07		163.36			Group 1	163.36	100	32	6.80147	Group 1	167.968	149.025	14	15.0333
n2-slide1-4_w3camera FarRed	15	bkgrnd	16.6516	5300.5	6514315											156.924					184.357
n2-slide1-4_w3camera FarRed	15	CEN2	16.6516	33340.9	40976025		34461710					156.924				150.582					199.673
n2-slide1-4_w3camera FarRed	15	bkgrnd	16.6516	5300.5	6514315											174.855					171.888
n2-slide7-3_w3camera FarRed	17	CEN1	16.6516	33513.9	41188583		33068902					150.582				66.8958					234.904
n2-slide7-3_w3camera FarRed	17	bkgrnd	16.6516	6606.74	8119681											85.4879					244.58
n2-slide7-3_w3camera FarRed	17	CEN2	16.6516	37851.3	46519190		38399509					174.855				100.439				Group 2	154.173
n2-slide7-3_w3camera FarRed	17	bkgrnd	16.6516	6606.74	8119681											94.9577					113.647
n2-slide7-1_w3camera FarRed	18	CEN1	16.6516	15294.2	18796587		14690808					66.8958				71.8701					142.676
n2-slide7-1_w3camera FarRed	18	bkgrnd	16.6516	3340.75	4105779											79.155					109.952
n2-slide7-1_w3camera FarRed	12	CEN2	16.6516	18707.1	22991025		18773777					85.4879				67.2789					80.0186
n2-slide7-1_w3camera FarRed	12	bkgrnd	16.6516	3431.45	4217248											80.0863					52.7261
n2-slide2-2_w3camera FarRed	8	CEN1	16.6516	23386	28741351		22057245					100.439				168.618					133.872
n2-slide2-2_w3camera FarRed	8	bkgrnd	16.6516	5438.65	6684106											118.206					95.9134
n2-slide2-2_w3camera FarRed	16	CEN2	16.6516	22410.3	27542279		20853400					94.9577				57.5326
n2-slide2-2_w3camera FarRed	16	bkgrnd	16.6516	5442.54	6688879											64.4995
n2-slide2-5_w3camera FarRed	12	CEN1	16.6516	19901.5	24458914		15783202					71.8701				120.419
n2-slide2-5_w3camera FarRed	12	bkgrnd	16.6516	7059.16	8675712											115.429
n2-slide2-5_w3camera FarRed	12	CEN2	16.6516	21203.2	26058727		17383015					79.155				92.429
n2-slide2-5_w3camera FarRed	12	bkgrnd	16.6516	7059.16	8675712											104.941
n2-slide2-7_w3camera FarRed	16	CEN1	16.6516	17122.2	21043149		14774931					67.2789				35.1037
n2-slide2-7_w3camera FarRed	16	bkgrnd	16.6516	5100.26	6268218											30.9294
n2-slide2-7_w3camera FarRed	11	CEN2	16.6516	19294.7	23713245		17587533					80.0863			Group 2	66.7829
n2-slide2-7_w3camera FarRed	11	bkgrnd	16.6516	4984.31	6125712											84.4189
n2-slide5-1_w3camera FarRed	16	CEN1	16.6516	35751.1	43938076		37029775					168.618				68.9109
n2-slide5-1_w3camera FarRed	16	bkgrnd	16.6516	5621.07	6908301											66.9478
n2-slide5-1_w3camera FarRed	16	CEN2	16.6516	26743.1	32867277		25958976					118.206				133.151
n2-slide5-1_w3camera FarRed	16	bkgrnd	16.6516	5621.07	6908301											158.203
n2-slide2-4_w3camera FarRed	16	CEN1	16.6516	15836.3	19462864		12634573					57.5326				124.576
n2-slide2-4_w3camera FarRed	16	bkgrnd	16.6516	5555.97	6828291											90.0081
n2-slide2-4_w3camera FarRed	16	CEN2	16.6516	17081.2	20992855		14164564					64.4995				101.862
n2-slide2-4_w3camera FarRed	16	bkgrnd	16.6516	5555.97	6828291											105.139
n2-slide3-1_w3camera FarRed	17	CEN1	16.6516	26714.2	32831728		26444807					120.419
n2-slide3-1_w3camera FarRed	17	bkgrnd	16.6516	5196.84	6386921
n2-slide3-1_w3camera FarRed	17	CEN2	16.6516	25822.6	31735999		25349078					115.429
n2-slide3-1_w3camera FarRed	17	bkgrnd	16.6516	5196.84	6386921
n2-slide7-4_w3camera FarRed	20	CEN1	16.6516	21769	26754156		20298085					92.429
n2-slide7-4_w3camera FarRed	20	bkgrnd	16.6516	5253.11	6456071
n2-slide7-4_w3camera FarRed	5	CEN2	16.6516	24083	29598048		23045872					104.941
n2-slide7-4_w3camera FarRed	5	bkgrnd	16.6516	5331.31	6552176
n2-slide5-3_w3camera FarRed	13	CEN1	16.6516	9800.43	12044734		7709021					35.1037
n2-slide5-3_w3camera FarRed	13	bkgrnd	16.6516	3527.84	4335713
n2-slide5-3_w3camera FarRed	16	CEN2	16.6516	9065.83	11141909		6792317					30.9294
n2-slide5-3_w3camera FarRed	16	bkgrnd	16.6516	3539.13	4349592
mas31-slide6-1_w3camera FarRed	20	CEN1	16.6516	35170.6	43224642		36887103					167.968
mas31-slide6-1_w3camera FarRed	20	bkgrnd	16.6516	5156.66	6337539
mas31-slide6-1_w3camera FarRed	6	CEN2	16.6516	38278.6	47044435		40486231					184.357
mas31-slide6-1_w3camera FarRed	6	bkgrnd	16.6516	5336.21	6558204
mas31-slide7-1_w3camera FarRed	21	CEN1	16.6516	41444.7	50935488		43849658					199.673
mas31-slide7-1_w3camera FarRed	21	bkgrnd	16.6516	5765.52	7085830
mas31-slide7-1_w3camera FarRed	12	CEN2	16.6516	36492.6	44849439		37747977					171.888
mas31-slide7-1_w3camera FarRed	12	bkgrnd	16.6516	5778.24	7101462
mas31-slide7-7_w3camera FarRed	18	CEN1	16.6516	47060.3	57837088		51586706					234.904
mas31-slide7-7_w3camera FarRed	18	bkgrnd	16.6516	5085.75	6250382
mas31-slide7-7_w3camera FarRed	9	CEN2	16.6516	48801.4	59976920		53711631					244.58
mas31-slide7-7_w3camera FarRed	9	bkgrnd	16.6516	5097.88	6265289
Slides made on Day2										Ave. N2 (Group2)
n2-slide6-4_w3camera FarRed	20	CEN1	16.6516	16619.4	20425258		14867282			2.22621e+07		66.7829
n2-slide6-4_w3camera FarRed	20	bkgrnd	16.6516	4522.36	5557976
n2-slide6-4_w3camera FarRed	14	CEN2	16.6516	19763.2	24288979		18793430					84.4189
n2-slide6-4_w3camera FarRed	14	bkgrnd	16.6516	4471.56	5495549
n2-slide2-1_w3camera FarRed	15	CEN1	16.6516	16269.5	19995199		15341011					68.9109
n2-slide2-1_w3camera FarRed	15	bkgrnd	16.6516	3786.97	4654188
n2-slide2-1_w3camera FarRed	15	CEN2	16.6516	15913.9	19558182		14903994					66.9478
n2-slide2-1_w3camera FarRed	15	bkgrnd	16.6516	3786.97	4654188
n2-slide3-1_w3camera FarRed	13	CEN1	16.6516	28812.6	35410656		29642204					133.151
n2-slide3-1_w3camera FarRed	13	bkgrnd	16.6516	4693.61	5768452
n2-slide3-1_w3camera FarRed	13	CEN2	16.6516	33350.6	40987858		35219406					158.203
n2-slide3-1_w3camera FarRed	13	bkgrnd	16.6516	4693.61	5768452
n2-slide6-1_w3camera FarRed	13	CEN1	16.6516	28422.1	34930727		27733196					124.576
n2-slide6-1_w3camera FarRed	13	bkgrnd	16.6516	5856.41	7197531
n2-slide6-2_w3camera FarRed	15	CEN1	16.6516	22777.1	27993070		20037700					90.0081
n2-slide6-2_w3camera FarRed	15	bkgrnd	16.6516	6473.04	7955370
n2-slide4-1_w3camera FarRed	21	CEN1	16.6516	24462.9	30064871		22676715					101.862
n2-slide4-1_w3camera FarRed	21	bkgrnd	16.6516	6011.52	7388156
n2-slide4-1_w3camera FarRed	5	CEN2	16.6516	24972.7	30691478		23406097					105.139
n2-slide4-1_w3camera FarRed	5	bkgrnd	16.6516	5927.89	7285381
mas31-slide2-2_w3camera FarRed	11	CEN1	16.6516	33633.2	41335256		34322145					154.173
mas31-slide2-2_w3camera FarRed	11	bkgrnd	16.6516	5706.36	7013111
mas31-slide2-2_w3camera FarRed	17	CEN2	16.6516	26308.2	32332812		25300305					113.647
mas31-slide2-2_w3camera FarRed	17	bkgrnd	16.6516	5722.14	7032507
mas31-slide4-1_w3camera FarRed	17	CEN1	16.6516	33896	41658203		31762746					142.676
mas31-slide4-1_w3camera FarRed	17	bkgrnd	16.6516	8051.63	9895457
mas31-slide4-2_w3camera FarRed	17	CEN1	16.6516	28224.9	34688460		24477707					109.952
mas31-slide4-2_w3camera FarRed	17	bkgrnd	16.6516	8308.18	10210753
mas31-slide1-6_w3camera FarRed	18	CEN1	16.6516	20034.2	24622090		17813828					80.0186
mas31-slide1-6_w3camera FarRed	18	bkgrnd	16.6516	5539.68	6808262
mas31-slide1-6_w3camera FarRed	13	CEN2	16.6516	15027.2	18468447		11737948					52.7261
mas31-slide1-6_w3camera FarRed	13	bkgrnd	16.6516	5476.4	6730499
mas31-slide1-2_w3camera FarRed	12	CEN1	16.6516	30112.2	37007852		29802755					133.872
mas31-slide1-2_w3camera FarRed	12	bkgrnd	16.6516	5862.57	7205097
mas31-slide1-3_w3camera FarRed	13	CEN1	16.6516	23269.7	28598488		21352334					95.9134
mas31-slide1-3_w3camera FarRed	13	bkgrnd	16.6516	5895.98	7246154
N2-MAS92(S546A)
Image Name	Image Plane	Region Label	Area	Average Intensity	Integrated Intensity											N2	corr. Ave	n	SEM		MAS92	corr. Ave	n	SEM
n2slide5-5_w3camera FarRed	16	CEN1	16.6516	25733.9	31627015				average of N2						Group 1	112.853	100	16	8.14479	Group 1	105.776	133.337	20	12.3652
n2slide5-5_w3camera FarRed	16	bkgrnd	16.6516	3673.57	4514814		27112201		2.40243e+07			112.853				118.512					97.672
n2slide5-5_w3camera FarRed	14	CEN2	16.6516	26836.8	32982433											40.7584					100.419
n2slide5-5_w3camera FarRed	14	bkgrnd	16.6516	3670.25	4510736		28471697					118.512				63.0466					92.1
n2slide5-4_w3camera FarRed	13	CEN1	16.6516	11817.3	14523429											144.676					86.967
n2slide5-4_w3camera FarRed	13	bkgrnd	16.6516	3849.89	4731518		9791911					40.7584				130.203					91.1191
n2slide5-4_w3camera FarRed	11	CEN2	16.6516	16155.1	19854628											67.9944					68.2632
n2slide5-4_w3camera FarRed	11	bkgrnd	16.6516	3830.85	4708118		15146510					63.0466				81.3946					63.7918
n2slide5-1_w3camera FarRed	15	CEN1	16.6516	33377.4	41020828											85.7747					108.636
n2slide5-1_w3camera FarRed	15	bkgrnd	16.6516	5096.29	6263342		34757486					144.676				75.2258					100.765
n2slide5-1_w3camera FarRed	15	CEN2	16.6516	30548.1	37543600											153.837					145.478
n2slide5-1_w3camera FarRed	15	bkgrnd	16.6516	5096.29	6263342		31280258					130.203				147.308					132.576
n2slide3-4_w3camera FarRed	11	CEN1	16.6516	17805.1	21882511											100.082					113.703
n2slide3-4_w3camera FarRed	11	bkgrnd	16.6516	4513.69	5547329		16335182					67.9944				102.412					109.374
n2slide3-4_w3camera FarRed	15	CEN2	16.6516	20478.9	25168586											90.3136					233.447
n2slide3-4_w3camera FarRed	15	bkgrnd	16.6516	4568.03	5614103		19554483					81.3946				85.6084					226.242
n2slide3-2_w3camera FarRed	11	CEN1	16.6516	21182.7	26033558																225.046
n2slide3-2_w3camera FarRed	11	bkgrnd	16.6516	4415.62	5426802		20606756					85.7747									216.81
n2slide3-2_w3camera FarRed	14	CEN2	16.6516	19141.7	23525152																181.988
n2slide3-2_w3camera FarRed	14	bkgrnd	16.6516	4436.69	5452687		18072465					75.2258									166.572
n2slide2-1_w3camera FarRed	16	CEN1	16.6516	33258.9	40875189
n2slide2-1_w3camera FarRed	16	bkgrnd	16.6516	3187.14	3916999		36958190					153.837
n2slide2-1_w3camera FarRed	12	CEN2	16.6516	32014	39345172
n2slide2-1_w3camera FarRed	12	bkgrnd	16.6516	3218.51	3955547		35389625					147.308
n2slide5-6_w3camera FarRed-2	15	CEN1	16.6516	23817.1	29271274
n2slide5-6_w3camera FarRed-2	15	bkgrnd	16.6516	4253.19	5227173		24044101					100.082
n2slide5-6_w3camera FarRed-2	15	CEN2	16.6516	24272.6	29831028
n2slide5-6_w3camera FarRed-2	15	bkgrnd	16.6516	4253.19	5227173		24603855					102.412
n2slide5-7_w3camera FarRed	12	CEN1	16.6516	20845.2	25618716
n2slide5-7_w3camera FarRed	12	bkgrnd	16.6516	3190.81	3921507		21697209					90.3136
n2slide5-7_w3camera FarRed	20	CEN2	16.6516	19904.5	24462679
n2slide5-7_w3camera FarRed	20	bkgrnd	16.6516	3169.95	3895865		20566814					85.6084
mas92-slide1-2_w3camera FarRed	16	CEN1	16.6516	25649.9	31523728
mas92-slide1-2_w3camera FarRed	16	bkgrnd	16.6516	4972.88	6111674		25412054					105.776
mas92-slide1-2_w3camera FarRed	16	CEN2	16.6516	24065.6	29576675
mas92-slide1-2_w3camera FarRed	16	bkgrnd	16.6516	4972.88	6111674		23465001					97.672
mas92-slide2-3_w3camera FarRed	14	CEN1	16.6516	24203.2	29745716
mas92-slide2-3_w3camera FarRed	14	bkgrnd	16.6516	4573.47	5620793		24124923					100.419
mas92-slide2-3_w3camera FarRed	15	CEN2	16.6516	22584.7	27756590
mas92-slide2-3_w3camera FarRed	15	bkgrnd	16.6516	4581.13	5630210		22126380					92.1
mas92-slide2-4_w3camera FarRed	15	CEN1	16.6516	20990.2	25796913
mas92-slide2-4_w3camera FarRed	15	bkgrnd	16.6516	3989.99	4903697		20893216					86.967
mas92-slide2-4_w3camera FarRed	13	CEN2	16.6516	21802.4	26795145
mas92-slide2-4_w3camera FarRed	13	bkgrnd	16.6516	3990.58	4904424		21890721					91.1191
mas92-slide2-5_w3camera FarRed	9	CEN1	16.6516	16721.3	20550519
mas92-slide2-5_w3camera FarRed	9	bkgrnd	16.6516	3377.36	4150772		16399747					68.2632
mas92-slide2-5_w3camera FarRed	17	CEN2	16.6516	15850	19479630
mas92-slide2-5_w3camera FarRed	17	bkgrnd	16.6516	3380.07	4154107		15325523					63.7918
mas92-slide3-4_w3camera FarRed	19	CEN1	16.6516	25723.6	31614332
mas92-slide3-4_w3camera FarRed	19	bkgrnd	16.6516	4487.68	5515353		26098979					108.636
mas92-slide3-4_w3camera FarRed	10	CEN2	16.6516	24200.7	29742663
mas92-slide3-4_w3camera FarRed	10	bkgrnd	16.6516	4503.27	5534513		24208150					100.765
mas92-slide3-3_w3camera FarRed	17	CEN1	16.6516	34236.7	42076947
mas92-slide3-3_w3camera FarRed	17	bkgrnd	16.6516	5798.93	7126885		34950062					145.478
mas92-slide3-3_w3camera FarRed	14	CEN2	16.6516	31629	38872068
mas92-slide3-3_w3camera FarRed	14	bkgrnd	16.6516	5713.22	7021553		31850515					132.576
mas92-slide5-1_w3camera FarRed	11	CEN1	16.6516	25580.6	31438618
mas92-slide5-1_w3camera FarRed	11	bkgrnd	16.6516	3354.13	4122230		27316388					113.703
mas92-slide5-1_w3camera FarRed	17	CEN2	16.6516	24675.9	30326667
mas92-slide5-1_w3camera FarRed	17	bkgrnd	16.6516	3295.56	4050238		26276429					109.374
mas92-slide6-1_w3camera FarRed	12	CEN1	16.6516	49862.2	61280636
mas92-slide6-1_w3camera FarRed	12	bkgrnd	16.6516	4228.32	5196606		56084030					233.447
mas92-slide6-1_w3camera FarRed	16	CEN2	16.6516	48471.8	59571889
mas92-slide6-1_w3camera FarRed	16	bkgrnd	16.6516	4246.35	5218759		54353130					226.242
mas92-slide8-2_w3camera FarRed	12	CEN1	16.6516	47760.7	58697848
mas92-slide8-2_w3camera FarRed	12	bkgrnd	16.6516	3769.07	4632182		54065666					225.046
mas92-slide8-2_w3camera FarRed	16	CEN2	16.6516	46004.7	56539806
mas92-slide8-2_w3camera FarRed	16	bkgrnd	16.6516	3622.98	4452639		52087167					216.81
mas92-slide8-1_w3camera FarRed	17	CEN1	16.6516	40029.7	49196482
mas92-slide8-1_w3camera FarRed	17	bkgrnd	16.6516	4455.06	5475266		43721216					181.988
mas92-slide8-1_w3camera FarRed	15	CEN2	16.6516	37021.1	45498926
mas92-slide8-1_w3camera FarRed	15	bkgrnd	16.6516	4459.79	5481083		40017843					166.572
