# Supplementary material for: The KLP-7 Residue S546 Is a Putative Aurora Kinase Site Required for Microtubule Regulation at the Centrosome in C. elegans
Source: PLoS One. 2015 Jul 13;10(7):e0132593. doi: 10.1371/journal.pone.0132593 (PMC4500558; doi:10.1371/journal.pone.0132593)
Supplement: S6 File — (XLSX) [file pone.0132593.s014.xlsx]

## Sheet: Sheet1
WT ptr-1(RNAi)
time	WT_ptr(RNAi)_agar_02 easyFRAP.csv	WT_ptr(RNAi)_agar_03 easyFRAP.csv	WT_ptr(RNAi)_agar_04 easyFRAP.csv	WT_ptr(RNAi)_agar_05 easyFRAP.csv	WT_ptr(RNAi)_agar_06 easyFRAP.csv					mean fluorescence	st dev	st error
0	0.972392	0.958109	0.988615	0.956341	0.987829					0.972657	0.0155144	0.00693824
1	0.972379	0.981889	0.990954	0.978351	0.974591					0.979633	0.00729639	0.00326305
2	1.01893	1.02334	1.0037	1.01719	1.0145					1.01553	0.00735228	0.00328804
3	1.02015	1.02177	0.993755	1.02158	0.993278					1.01011	0.0151591	0.00677936
5	1.01906	1.01585	1.02437	1.02878	1.0305					1.02371	0.0062393	0.0027903
11	0	0	0	0	0					0	0	0
12	0.0366169	0.0384402	0.0224183	0.0301866	0.0154077					0.0286139	0.00969364	0.00433513
13	0.0749834	0.0753552	0.0476971	0.0617989	0.0349902					0.058965	0.0175714	0.00785817
14	0.102557	0.106634	0.0718083	0.0949974	0.0608589					0.087371	0.0200306	0.00895797
16	0.141243	0.148554	0.0914763	0.135425	0.079104					0.11916	0.0315717	0.0141193
17	0.184927	0.18299	0.117346	0.155891	0.103559					0.148943	0.0372843	0.0166741
18	0.217845	0.218186	0.136104	0.185411	0.115624					0.174634	0.0470291	0.0210321
19	0.244123	0.25791	0.153888	0.219484	0.138052					0.202691	0.0538695	0.0240912
21	0.264063	0.271559	0.175596	0.246549	0.159232					0.2234	0.0522287	0.0233574
22	0.292658	0.306165	0.205123	0.276201	0.172177					0.250465	0.0585877	0.0262012
23	0.316137	0.333367	0.226012	0.304537	0.192222					0.274455	0.0616887	0.027588
25	0.336204	0.328989	0.245932	0.339907	0.220513					0.294309	0.0566199	0.0253212
26	0.364527	0.360361	0.257135	0.368952	0.233515					0.316898	0.0659385	0.0294886
27	0.384185	0.40052	0.256041	0.381989	0.253023					0.335152	0.0739506	0.0330717
28	0.403322	0.418451	0.275996	0.396174	0.265509					0.351891	0.0745961	0.0333604
30	0.429182	0.44162	0.268671	0.416699	0.286994					0.368633	0.0836079	0.0373906
31	0.447212	0.455032	0.280376	0.424734	0.317599					0.38499	0.0803784	0.0359463
32	0.469394	0.468284	0.304432	0.444013	0.319765					0.401177	0.0821267	0.0367282
33	0.468906	0.449619	0.31487	0.459239	0.327704					0.404068	0.0760106	0.033993
35	0.494894	0.499212	0.324864	0.477396	0.359064					0.431086	0.0826551	0.0369645
36	0.502565	0.537211	0.311863	0.492874	0.343154					0.437533	0.102382	0.0457864
37	0.512604	0.544183	0.320301	0.51375	0.3462					0.447408	0.105376	0.0471256
39	0.544579	0.590649	0.326998	0.529499	0.357291					0.469803	0.119175	0.0532968
40	0.581375	0.610813	0.322695	0.539464	0.358663					0.482602	0.132626	0.0593121
41	0.614387	0.622919	0.322563	0.571377	0.3566					0.497569	0.146036	0.0653093
42	0.649282	0.665726	0.325099	0.565317	0.387059					0.518496	0.154638	0.0691562
44	0.645208	0.670089	0.333453	0.59188	0.404072					0.528941	0.151005	0.0675314
45	0.651443	0.676709	0.349838	0.608886	0.405608					0.538497	0.150055	0.0671066
46	0.67138	0.667931	0.376131	0.630709	0.419483					0.553127	0.143502	0.064176
48	0.677526	0.705288	0.360068	0.619247	0.456923					0.56381	0.149128	0.066692
49	0.68709	0.7238	0.352746	0.618049	0.472084					0.570754	0.155288	0.0694468
50	0.711788	0.733142	0.346177	0.640356	0.485902					0.583473	0.164264	0.073461
51	0.729651	0.754212	0.356262	0.66102	0.494326					0.599094	0.169474	0.075791
53	0.711125	0.740046	0.375782	0.669074	0.496165					0.598438	0.156346	0.0699201
54	0.702627	0.772464	0.410764	0.691596	0.508782					0.617247	0.151087	0.0675683
55	0.722717	0.744978	0.425588	0.706796	0.524408					0.624898	0.141878	0.0634499
56	0.755538	0.794805	0.445689	0.723506	0.536075					0.651122	0.151843	0.0679063
58	0.778918	0.80048	0.434976	0.745264	0.534535					0.658834	0.163949	0.0733201
59	0.796356	0.833466	0.444269	0.711423	0.565522					0.670207	0.162998	0.0728947
60	0.796826	0.823928	0.431581	0.729806	0.56973					0.670374	0.166022	0.0742471
62	0.81648	0.826642	0.435024	0.705925	0.597948					0.676404	0.163923	0.0733088
63	0.843292	0.818621	0.44513	0.696603	0.592133					0.679156	0.165103	0.0738365
64	0.813624	0.823428	0.441687	0.727308	0.594648					0.680139	0.16182	0.0723682
65	0.858893	0.795532	0.468774	0.685399	0.606632					0.683046	0.15438	0.0690408
67	0.84963	0.826981	0.488127	0.656221	0.596768					0.683545	0.153805	0.0687835
68	0.88007	0.836995	0.521685	0.678769	0.607352					0.704974	0.151575	0.0677864
69	0.86472	0.836395	0.495735	0.701492	0.615671					0.702802	0.153733	0.0687513
71	0.871128	0.854863	0.503465	0.695257	0.629464					0.710835	0.155164	0.0693916
72	0.874323	0.847311	0.49227	0.731458	0.650421					0.719157	0.155607	0.0695894
73	0.878548	0.874995	0.488974	0.704784	0.645849					0.71863	0.16451	0.0735712
74	0.880131	0.895962	0.493239	0.657274	0.658513					0.717024	0.170071	0.0760578
76	0.864237	0.861565	0.508843	0.593458	0.665232					0.698667	0.159819	0.0714733
77	0.881664	0.880775	0.495727	0.57796	0.653194					0.697864	0.176402	0.0788893
78	0.886233	0.897543	0.486946	0.584393	0.685246					0.708072	0.181903	0.0813495
79	0.93511	0.918152	0.481313	0.571622	0.668134					0.714866	0.204379	0.091401
81	0.959154	0.923369	0.472092	0.556537	0.689328					0.720096	0.216606	0.0968692
82	0.91632	0.909809	0.516558	0.544936	0.67777					0.713079	0.192451	0.0860665
83	0.908437	0.919916	0.502785	0.559289	0.669801					0.712046	0.194093	0.0868011
85	0.937263	0.94974	0.514621	0.568593	0.646883					0.72342	0.206383	0.0922973
86	0.929233	0.893098	0.505676	0.600881	0.675572					0.720892	0.184279	0.0824122
87	0.906428	0.936515	0.507561	0.612126	0.673789					0.727284	0.187264	0.0837471
88	0.940859	0.913517	0.503593	0.651373	0.672917					0.736452	0.186167	0.0832564
90	0.940087	0.950264	0.510737	0.622278	0.671827					0.739039	0.197046	0.0881217
91	1.05762	0.916714	0.527702	0.636589	0.707618					0.769249	0.214854	0.0960855
92	1.11803	0.933194	0.497871	0.714325	0.715916					0.795868	0.236904	0.105947
94	1.14141	1.00685	0.486267	0.660862	0.72669					0.804415	0.265712	0.11883
95	1.12297	1.06678	0.494387	0.647742	0.736078					0.813591	0.271673	0.121496
96	1.1199	1.06566	0.476739	0.616829	0.724318					0.800689	0.281374	0.125834
97	1.17668	1.11062	0.464244	0.574679	0.733988					0.812042	0.318396	0.142391
99	1.15488	1.1021	0.455088	0.55384	0.692261					0.791633	0.319382	0.142832
100	1.12874	1.04111	0.494092	0.682069	0.734492					0.816102	0.263006	0.11762
101	1.1488	1.02475	0.49199	0.756634	0.737617					0.831958	0.258704	0.115696
102	1.15221	0.98767	0.488912	0.772542	0.769366					0.834141	0.250956	0.112231
104	1.16909	1.01576	0.487899	0.799231	0.739106					0.842216	0.262193	0.117256
105	1.13331	0.98507	0.492497	0.782669	0.74766					0.828242	0.244417	0.109306
106	1.15619	1.017	0.512271	0.799339	0.740259					0.845012	0.250094	0.111846
108	1.11322	1.05644	0.489498	0.779273	0.737265					0.835139	0.2542	0.113682
109	1.12274	0.986114	0.496047	0.79983	0.741487					0.829244	0.239967	0.107316
110	1.14761	1.04362	0.507527	0.764693	0.728028					0.838296	0.257303	0.115069
111	1.1472	1.03074	0.511503	0.790052	0.732209					0.84234	0.25137	0.112416
113	1.16856	1.03137	0.52918	0.848596	0.721794					0.859899	0.251618	0.112527
114	1.18309	1.07591	0.516367	0.819365	0.761822					0.871311	0.264452	0.118267
115	1.0911	0.991346	0.513819	0.786308	0.735449					0.823605	0.226287	0.101198
117	1.06278	0.971794	0.503917	0.793957	0.668623					0.800215	0.225571	0.100879
118	1.06474	1.01423	0.501875	0.762888	0.736712					0.816089	0.228555	0.102213
119	1.10125	1.0282	0.488592	0.762301	0.801755					0.836418	0.242173	0.108303
120	0.586457	1.04843	0.499862	0.782532	0.751761					0.733808	0.211025	0.0943733
122	0.67705	1.0051	0.512283	0.763414	0.761457					0.743861	0.178206	0.0796963
123	1.07373	1.0178	0.488033	0.741519	0.730514					0.810319	0.238434	0.106631
S546A ptr-1(RNAi)
time	S546A_ptr(RNAi)_agar_02 easyFRAP.csv	S546A_ptr(RNAi)_agar_04 easyFRAP.csv	S546A_ptr(RNAi)_agar_05 easyFRAP 17.csv	S546A_ptr(RNAi)_agar_06 easyFRAP.csv	S546A_ptr(RNAi)_agar_10 easyFRAP.csv	S546A_ptr(RNAi)_agar_11 easyFRAP.csv				mean fluorescence	std	std error
0	0.939565	0.96906	0.971167	1.00285	0.97026	1.00706				0.97666	0.0249595	0.0101897
1	0.980376	1.00778	1.01151	1.00219	1.00605	0.998551				1.00108	0.011088	0.00452667
2	0.995899	1.01126	1.01394	0.96031	0.976811	0.994102				0.992054	0.0205284	0.00838069
3	1.04126	1.0089	1.00249	0.994198	1.03569	1.01072				1.01554	0.0187641	0.00766041
5	1.05117	1.00475	1.00229	1.04185	1.01403	0.98951				1.01727	0.0241479	0.00985835
11	0	0	0	0	0	0				0	0	0
12	0.0205756	0.0366856	0.0237579	0.0271459	0.0352097	0.0176252				0.0268333	0.00775544	0.00316614
13	0.0412797	0.0637414	0.0422049	0.0632284	0.0828898	0.040294				0.0556064	0.017251	0.00704268
14	0.0592539	0.0832082	0.0632927	0.0976519	0.114396	0.0565027				0.0790509	0.0234998	0.00959375
16	0.0877657	0.107418	0.0881616	0.134533	0.156534	0.0720051				0.107736	0.0321189	0.0131125
17	0.112005	0.137679	0.111332	0.170246	0.191215	0.0836943				0.134362	0.0403198	0.0164605
18	0.139616	0.180042	0.126131	0.185793	0.20755	0.106074				0.157534	0.0394005	0.0160852
19	0.17072	0.191834	0.155495	0.216888	0.220951	0.124064				0.179992	0.0373985	0.0152679
21	0.179023	0.216885	0.174626	0.259473	0.280902	0.145758				0.209445	0.0526463	0.0214927
22	0.191937	0.248094	0.191671	0.275955	0.302958	0.166537				0.229525	0.054233	0.0221405
23	0.214551	0.273057	0.215325	0.288884	0.326731	0.180425				0.249829	0.0551918	0.022532
25	0.234311	0.287769	0.217879	0.301687	0.355218	0.193787				0.265108	0.0603938	0.0246557
26	0.264676	0.296201	0.234108	0.331448	0.375942	0.207435				0.284968	0.0625661	0.0255425
27	0.278072	0.32229	0.258364	0.337126	0.404658	0.226204				0.304452	0.0638275	0.0260575
28	0.291393	0.341745	0.279711	0.358585	0.418935	0.233585				0.320659	0.0658124	0.0268678
30	0.313755	0.359504	0.286169	0.389356	0.45255	0.260007				0.343557	0.071265	0.0290938
31	0.339111	0.386432	0.304049	0.384544	0.481944	0.275025				0.361851	0.073401	0.0299658
32	0.35428	0.420242	0.321433	0.420106	0.495996	0.29591				0.384661	0.0744517	0.0303948
34	0.349512	0.439389	0.328619	0.436374	0.521015	0.296332				0.395207	0.0845844	0.0345315
35	0.391094	0.443517	0.35934	0.464214	0.546004	0.307299				0.418578	0.0843677	0.034443
36	0.38467	0.472603	0.374559	0.47412	0.565779	0.319672				0.4319	0.0888558	0.0362752
37	0.395462	0.490236	0.38733	0.51615	0.564432	0.328082				0.446949	0.0903321	0.0368779
39	0.414945	0.493554	0.391879	0.54954	0.575558	0.344047				0.461587	0.092301	0.0376817
40	0.430017	0.507328	0.408066	0.550418	0.602767	0.358279				0.476146	0.0929266	0.0379371
41	0.455603	0.513799	0.424377	0.572119	0.642605	0.3595				0.494667	0.102944	0.0420267
43	0.447708	0.536587	0.425991	0.595094	0.651802	0.341614				0.4998	0.115519	0.0471604
44	0.451718	0.538807	0.427178	0.598653	0.689481	0.359043				0.510813	0.121608	0.0496464
45	0.466621	0.535924	0.43709	0.614994	0.703822	0.344734				0.517197	0.129199	0.0527454
46	0.462619	0.55535	0.449889	0.635446	0.691929	0.37342				0.528109	0.121191	0.0494761
48	0.483514	0.589	0.468969	0.641029	0.709506	0.360549				0.542095	0.127869	0.0522023
49	0.462406	0.589136	0.460277	0.659233	0.702038	0.35991				0.538833	0.13243	0.0540642
50	0.481533	0.585836	0.477598	0.652796	0.691394	0.383297				0.545409	0.117845	0.0481099
51	0.500575	0.608536	0.487249	0.685092	0.747311	0.390411				0.569862	0.134231	0.0547996
53	0.516216	0.601643	0.508036	0.682809	0.810689	0.416702				0.589349	0.14117	0.0576324
54	0.518991	0.605915	0.520843	0.711495	0.857439	0.441249				0.609322	0.152479	0.0622494
55	0.516974	0.630956	0.536753	0.73341	0.849024	0.454432				0.620258	0.148587	0.0606604
57	0.525581	0.670075	0.535818	0.724452	0.903773	0.455116				0.635802	0.164703	0.0672396
58	0.530112	0.700605	0.542023	0.742964	0.946364	0.447642				0.651618	0.182209	0.0743865
59	0.564633	0.730659	0.55597	0.73275	0.955979	0.459456				0.666575	0.177632	0.0725178
60	0.563023	0.749658	0.575502	0.715146	0.949595	0.497003				0.674988	0.165354	0.0675055
62	0.571236	0.741611	0.602377	0.738588	0.990437	0.501415				0.690944	0.174716	0.0713275
63	0.557692	0.775042	0.61259	0.749053	1.00137	0.535395				0.705191	0.175321	0.0715746
64	0.606634	0.757359	0.631176	0.761653	1.0381	0.516948				0.718645	0.182362	0.0744491
66	0.610514	0.804717	0.641304	0.784353	1.03557	0.549332				0.737631	0.17683	0.0721904
67	0.614618	0.792269	0.633965	0.838841	1.03922	0.521942				0.740142	0.187908	0.0767132
68	0.637149	0.820452	0.653453	0.82732	1.05837	0.525017				0.753627	0.189013	0.0771641
69	0.635602	0.825928	0.657209	0.804034	1.07372	0.526652				0.753857	0.192338	0.0785219
71	0.64649	0.840139	0.66698	0.860438	1.08585	0.585747				0.78094	0.185449	0.0757091
72	0.647891	0.816786	0.662219	0.869141	1.1025	0.595551				0.782348	0.189007	0.077162
73	0.630901	0.813543	0.674844	0.881105	1.07814	0.644308				0.787139	0.174142	0.0710932
75	0.651356	0.76509	0.680366	0.897752	1.11289	0.593195				0.783441	0.192978	0.0787831
76	0.664508	0.757542	0.686449	0.938219	1.0923	0.62626				0.794213	0.183075	0.0747399
77	0.68547	0.805969	0.706338	0.961733	1.14358	0.64027				0.823893	0.19402	0.0792083
78	0.727129	0.837494	0.714936	0.913985	1.15492	0.646232				0.83245	0.184522	0.0753307
80	0.736893	0.812201	0.719792	0.953074	1.10452	0.636812				0.827215	0.172577	0.0704544
81	0.713335	0.81495	0.723507	0.919722	1.14073	0.634306				0.824426	0.183245	0.0748095
82	0.707005	0.813342	0.749831	0.907862	1.09467	0.643704				0.819402	0.162466	0.0663263
84	0.714585	0.840366	0.740983	0.915471	1.13923	0.660311				0.835157	0.17488	0.0713944
85	0.708764	0.88298	0.73214	0.938979	1.18221	0.657268				0.850391	0.195117	0.079656
86	0.685904	0.856816	0.75205	0.973019	1.15975	0.671255				0.8498	0.189525	0.0773734
87	0.673134	0.855668	0.759834	0.94288	1.16271	0.648034				0.840376	0.19292	0.0787592
89	0.728951	0.852164	0.740295	0.951668	1.16728	0.66122				0.850263	0.18619	0.0760119
90	0.769487	0.849081	0.73588	0.968216	1.1599	0.648499				0.855177	0.18437	0.0752688
91	0.766017	0.887756	0.734769	0.954109	1.16494	0.628525				0.85602	0.190063	0.0775928
92	0.784783	0.901355	0.738629	0.92453	1.14981	0.642911				0.857003	0.177386	0.0724174
94	0.770998	0.903608	0.72751	0.963194	1.11519	0.639063				0.85326	0.174176	0.0711069
95	0.769023	0.861926	0.744106	0.938593	1.15199	0.644228				0.851645	0.178486	0.0728668
96	0.77065	0.894555	0.75672	0.952039	1.14497	0.63072				0.858275	0.18004	0.073501
98	0.777114	0.865649	0.761512	0.973629	1.17223	0.667865				0.869666	0.180751	0.0737914
99	0.765602	0.850415	0.737015	0.978044	1.11943	0.662744				0.852209	0.169655	0.0692614
100	0.754476	0.854469	0.762442	1.01432	1.0726	0.662696				0.8535	0.160231	0.0654141
101	0.790371	0.912936	0.743702	0.977213	1.07034	0.687233				0.863633	0.147599	0.060257
103	0.786023	0.906023	0.760157	0.972045	1.07285	0.698588				0.865948	0.142311	0.0580981
104	0.761799	0.906023	0.749333	0.989208	1.03453	0.664139				0.850838	0.147663	0.0602831
105	0.770547	0.872523	0.787357	0.98152	1.10089	0.400002				0.818807	0.239854	0.0979199
107	0.757963	0.856064	0.766838	0.995619	1.11825	0.451606				0.82439	0.229507	0.0936958
108	0.713504	0.801498	0.758005	0.982701	1.05975	0.589645				0.817517	0.174645	0.0712986
109	0.710836	0.855294	0.819388	0.999536	1.03724	0.636348				0.843108	0.156918	0.0640613
110	0.679488	0.865444	0.785277	0.951021	1.02132	0.610891				0.818907	0.157753	0.0644023
112	0.689438	0.85884	0.778206	1.00204	0.979093	0.648321				0.825989	0.146975	0.0600022
113	0.728657	0.854916	0.790873	0.999119	0.980066	0.625976				0.829934	0.14503	0.0592084
114	0.716552	0.816964	0.793524	1.02628	0.958845	0.659222				0.828564	0.140464	0.0573442
116	0.621332	0.835909	0.780363	1.04664	0.96876	0.643899				0.81615	0.170711	0.0696923
117	0.560241	0.809017	0.80317	1.03357	0.943283	0.625322				0.795767	0.18059	0.0737257
118	0.593306	0.802547	0.758536	0.997719	0.857096	0.639895				0.77485	0.147404	0.0601773
119	0.673688	0.81421	0.767731	0.972546	0.771419	0.616859				0.769409	0.123055	0.050237
121	0.677778	0.908974	0.800701	0.974626	1.00847	0.622162				0.832119	0.158875	0.0648603
122	0.694546	0.937051	0.770634	1.00967	0.884984	0.60218				0.816511	0.154561	0.0630992
123	0.697122	0.904611	0.806282	0.983532	0.936947	0.563085				0.815263	0.160459	0.0655073
S546E ptr-1(RNAi)
time	S546E_ptr(RNAi)_agar_01 easy FRAP.csv	S546E_ptr(RNAi)_agar_04 easyFRAP.csv	S546E_ptr(RNAi)_agar_07 easyFRAP.csv	S546E_ptr(RNAi)_agar_09 easyFRAP.csv	S546E_ptr(RNAi)_agar_10 easyFRAP.csv					mean fluorescence	st dev	st error
0	0.963676	0.943757	1.06024	0.957741	0.954507					0.975983	0.0476513	0.0213103
1	0.993505	0.990927	1.01268	1.00095	1.00922					1.00146	0.00949279	0.00424531
2	0.994453	1.0095	0.927721	1.00897	1.01003					0.990135	0.0354962	0.0158744
3	1.02292	1.02785	0.903058	1.03372	1.01023					0.999555	0.0546339	0.024433
5	1.02816	1.03224	1.09024	1.00283	1.01913					1.03452	0.0331323	0.0148172
11	0	0	0	0	0					0	0	0
12	0.0356485	0.03986	0.0467914	0.0293767	0.032112					0.0367577	0.00684822	0.00306262
13	0.0759335	0.0645941	0.0683593	0.0548963	0.0792049					0.0685976	0.0096195	0.00430197
14	0.108894	0.10568	0.0993174	0.0834002	0.105641					0.100586	0.0102161	0.00456877
16	0.127115	0.131638	0.127777	0.114529	0.140028					0.128217	0.00921935	0.00412302
17	0.153835	0.159038	0.157934	0.134232	0.168601					0.154728	0.0126709	0.00566662
18	0.165563	0.174248	0.182411	0.162891	0.190257					0.175074	0.0114445	0.00511815
20	0.181509	0.219894	0.194586	0.185791	0.213584					0.199073	0.0169491	0.00757986
21	0.202566	0.239283	0.219756	0.218564	0.238662					0.223766	0.0154535	0.00691101
22	0.239046	0.259286	0.257818	0.234414	0.262189					0.250551	0.0128193	0.00573295
23	0.2574	0.299183	0.257615	0.250767	0.293643					0.271722	0.0227917	0.0101928
25	0.262799	0.317823	0.317307	0.268621	0.323233					0.297956	0.0295999	0.0132375
26	0.29224	0.350316	0.31762	0.289432	0.340921					0.318106	0.027611	0.012348
27	0.311442	0.382724	0.360001	0.297134	0.345646					0.339389	0.0350301	0.0156659
29	0.33373	0.38539	0.372532	0.320027	0.384403					0.359216	0.0303403	0.0135686
30	0.347354	0.395682	0.374576	0.311974	0.391615					0.36424	0.034863	0.0155912
31	0.377327	0.420302	0.408277	0.332622	0.39927					0.38756	0.0345011	0.0154294
32	0.384287	0.423262	0.411749	0.344751	0.414211					0.395652	0.0319605	0.0142932
34	0.413252	0.42776	0.451109	0.390813	0.425702					0.421727	0.0220398	0.00985651
35	0.42846	0.452826	0.463928	0.382294	0.445055					0.434513	0.0319186	0.0142744
36	0.458172	0.482485	0.485073	0.429753	0.470038					0.465104	0.0224886	0.0100572
37	0.460889	0.486885	0.50333	0.442957	0.462722					0.471357	0.0237385	0.0106162
39	0.494012	0.514354	0.479789	0.469932	0.455705					0.482758	0.0225285	0.010075
40	0.482528	0.530281	0.509733	0.480926	0.489216					0.498537	0.0211329	0.00945091
41	0.516073	0.51155	0.509313	0.468497	0.516301					0.504347	0.0202621	0.00906149
43	0.476616	0.539241	0.541226	0.486174	0.515236					0.511699	0.0296869	0.0132764
44	0.527193	0.543809	0.55527	0.518166	0.545857					0.538059	0.0150326	0.0067228
45	0.548009	0.531554	0.569	0.532662	0.557848					0.547815	0.0161522	0.0072235
46	0.585393	0.554577	0.55726	0.547455	0.539302					0.556797	0.0174375	0.00779827
48	0.582392	0.548178	0.570955	0.547885	0.527257					0.555333	0.0216283	0.00967247
49	0.609224	0.569419	0.572928	0.555993	0.548507					0.571214	0.0234425	0.0104838
50	0.607674	0.579769	0.573838	0.550823	0.528258					0.568072	0.0300877	0.0134556
52	0.610818	0.598839	0.619521	0.574513	0.553444					0.591427	0.0271522	0.0121428
53	0.607873	0.611918	0.605627	0.57713	0.515651					0.58364	0.0404207	0.0180767
54	0.629337	0.644422	0.622576	0.594431	0.536697					0.605492	0.042518	0.0190146
55	0.657913	0.638948	0.621156	0.615785	0.546901					0.616141	0.0420849	0.0188209
57	0.653512	0.641146	0.62944	0.625567	0.548569					0.619647	0.041207	0.0184283
58	0.667276	0.649295	0.636067	0.645555	0.539611					0.627561	0.0504504	0.0225621
59	0.652658	0.643408	0.653991	0.635261	0.5154					0.620144	0.0590419	0.0264044
61	0.61071	0.666185	0.691966	0.63937	0.582733					0.638193	0.0433233	0.0193748
62	0.619997	0.664529	0.695889	0.62939	0.560623					0.634086	0.0509014	0.0227638
63	0.590856	0.670216	0.664323	0.654976	0.583479					0.63277	0.0420634	0.0188113
64	0.611019	0.657617	0.666707	0.665208	0.544659					0.629042	0.0524131	0.0234399
66	0.62258	0.686605	0.658815	0.687747	0.580492					0.647248	0.0457926	0.0204791
67	0.635539	0.671973	0.687283	0.662336	0.589714					0.649369	0.0382966	0.0171267
68	0.6395	0.721388	0.683101	0.66561	0.592664					0.660452	0.0481842	0.0215486
69	0.660705	0.673266	0.687835	0.61907	0.596988					0.647573	0.0381607	0.017066
71	0.665937	0.690449	0.694133	0.67299	0.571456					0.658993	0.050327	0.0225069
72	0.668234	0.68299	0.699507	0.68402	0.58389					0.663728	0.0459819	0.0205637
73	0.683799	0.680417	0.706948	0.670835	0.585841					0.665568	0.0465008	0.0207958
75	0.695755	0.736029	0.669783	0.685574	0.622588					0.681946	0.0412314	0.0184392
76	0.733999	0.797864	0.626869	0.694978	0.598803					0.690502	0.0804618	0.0359836
77	0.715579	0.794841	0.742514	0.691087	0.65175					0.719154	0.0538937	0.024102
78	0.728427	0.80926	0.711934	0.680474	0.606848					0.707389	0.0736103	0.0329195
80	0.698422	0.816711	0.729751	0.710939	0.618859					0.714936	0.0708821	0.0316995
81	0.698643	0.831429	0.718496	0.696902	0.589384					0.706971	0.0860523	0.0384838
82	0.711065	0.818927	0.734727	0.692577	0.573187					0.706097	0.0886323	0.0396376
83	0.701458	0.868479	0.710758	0.697098	0.607124					0.716984	0.0944658	0.0422464
85	0.702901	0.871193	0.692989	0.699178	0.600753					0.713403	0.0978738	0.0437705
86	0.698387	0.912679	0.708801	0.714964	0.580488					0.723064	0.11954	0.0534601
87	0.714148	0.926747	0.708703	0.696795	0.571119					0.723502	0.128013	0.0572491
89	0.676279	0.933256	0.698866	0.706668	0.573618					0.717737	0.131735	0.0589135
90	0.751781	0.955403	0.699432	0.709001	0.58825					0.740773	0.134322	0.0600705
91	0.780436	0.914794	0.691299	0.653244	0.598127					0.72758	0.123939	0.055427
92	0.734127	0.897195	0.66754	0.638847	0.613562					0.710254	0.113787	0.0508869
94	0.794898	0.891295	0.630686	0.655521	0.621494					0.718779	0.119145	0.0532834
95	0.86184	0.929458	0.645894	0.661857	0.608877					0.741585	0.143947	0.0643748
96	0.878437	0.918669	0.639046	0.674362	0.58179					0.738461	0.150504	0.0673074
98	0.867295	0.917389	0.637713	0.664905	0.56903					0.731267	0.152169	0.0680522
99	0.855107	0.905607	0.67875	0.675184	0.5997					0.74287	0.130643	0.0584254
100	0.831641	0.891472	0.657352	0.681129	0.575868					0.727492	0.130188	0.0582218
101	0.809833	0.949373	0.667244	0.658576	0.623015					0.741608	0.136299	0.0609548
103	0.83331	0.945071	0.642198	0.637144	0.62358					0.736261	0.145249	0.0649573
104	0.911229	0.910828	0.654169	0.661414	0.665827					0.760693	0.1373	0.0614024
105	0.908316	0.929418	0.646561	0.644602	0.625729					0.750925	0.153706	0.0687395
106	0.939416	0.918412	0.619812	0.632297	0.660312					0.75405	0.160473	0.0717655
108	0.935045	0.980614	0.66325	0.643085	0.640485					0.772496	0.170179	0.0761065
109	0.948162	0.940589	0.638886	0.626963	0.647223					0.760365	0.168154	0.0752006
110	0.918054	0.929004	0.617752	0.610513	0.62697					0.740459	0.167266	0.0748037
112	0.925035	0.909876	0.614191	0.61672	0.604541					0.734073	0.167552	0.0749316
113	0.903194	0.972649	0.60075	0.603036	0.607849					0.737496	0.184621	0.0825652
114	0.89021	0.96989	0.599246	0.602107	0.555852					0.723461	0.19156	0.0856684
115	0.873979	0.957869	0.573268	0.561424	0.576874					0.708683	0.191581	0.0856775
117	0.886382	0.960623	0.598538	0.55085	0.575452					0.714369	0.193444	0.086511
118	0.861526	0.955336	0.569855	0.570927	0.573822					0.706293	0.187488	0.0838473
119	0.847936	0.974953	0.591393	0.499441	0.56666					0.696077	0.204455	0.0914349
121	0.825133	0.953246	0.614357	0.507112	0.605721					0.701114	0.182493	0.0816132
122	0.801317	0.993669	0.610608	0.480748	0.629304					0.703129	0.198443	0.0887464
123	0.823054	1.00121	0.596614	0.486558	0.591284					0.699744	0.208528	0.0932566
WT ptr-1(RNAi) Nocodazole
time	WT_ptr(RNAi)_Nocod_agar_05 easyFRAP.csv	WT_ptr(RNAi)_Nocod_agar_06 esayFRAP.csv	WT_ptr(RNAi)_Nocod_agar_07 easyFRAP.csv	WT_ptr(RNAi)_Nocod_agar_08 easyFRAP.csv	WT_ptr(RNAi)_Nocod_agar_09 easyFRAP.csv	WT_ptr(RNAi)_Nocod_agar_11 easyFRAP.csv	WT_ptr(RNAi)_Nocod_agar_12 easyFRAP.csv	WT_ptr(RNAi)_Nocod_agar_13 easyFRAP.csv		mean fluorescence	st dev	std error
0	0.979806	0.960133	0.961566	0.929267	1.00016	0.996574	0.971276	0.95562		0.969301	0.0231279	0.00817694
1	0.998572	0.993196	1.00983	1.0123	1.00269	1.02434	0.995286	0.991029		1.0034	0.011375	0.00402166
2	1.00595	1.01219	1.00169	1.02593	1.00868	0.997899	0.997508	1.03117		1.01013	0.0125148	0.00442464
3	1.00374	1.00034	1.00577	1.00427	0.987554	0.995702	1.01133	1.01893		1.00346	0.00949045	0.00335538
5	1.01295	1.03664	1.02337	1.03447	1.00069	0.985347	1.02686	1.00568		1.01575	0.0178444	0.00630893
11	0	0	0	0	0	0	0	0		0	0	0
12	0.0201527	0.0122944	0.00811745	0.0113164	0.0309139	0.0111494	0.0119254	0.0312047		0.0171343	0.00924656	0.00326915
13	0.0455091	0.0168324	0.0119065	0.0280958	0.0683675	0.031356	0.0297298	0.0490507		0.035106	0.0184129	0.00650996
14	0.056028	0.026792	0.0243996	0.0416706	0.110756	0.0348968	0.0462356	0.0813721		0.0527689	0.0296555	0.0104848
16	0.0839253	0.0381126	0.0384848	0.0592953	0.134404	0.0477551	0.0613156	0.113901		0.0721492	0.0357111	0.0126258
17	0.0953775	0.0480414	0.0466206	0.0730777	0.170553	0.0740255	0.0778102	0.148054		0.091695	0.0450356	0.0159225
18	0.117703	0.0599304	0.0572428	0.0933426	0.219181	0.0960162	0.0940819	0.16738		0.11311	0.0550476	0.0194622
19	0.137404	0.0704066	0.072369	0.101724	0.263848	0.098742	0.107201	0.199729		0.131428	0.0675966	0.023899
21	0.148329	0.0794526	0.0828287	0.11534	0.293427	0.1195	0.12604	0.219455		0.148046	0.0732531	0.0258989
22	0.168853	0.0919165	0.0812977	0.122446	0.320393	0.126187	0.138745	0.236876		0.160839	0.0806611	0.028518
23	0.185295	0.0973459	0.0965151	0.152026	0.324144	0.13979	0.14611	0.26078		0.175251	0.0797315	0.0281893
25	0.214867	0.107595	0.102785	0.156785	0.354777	0.152214	0.159788	0.274764		0.190447	0.0868448	0.0307043
26	0.222454	0.119368	0.106839	0.185299	0.378384	0.157593	0.173495	0.294713		0.204768	0.091816	0.0324618
27	0.26384	0.130406	0.126968	0.196788	0.39803	0.165237	0.189225	0.30673		0.222153	0.094316	0.0333458
28	0.280067	0.142038	0.144056	0.192144	0.424117	0.181546	0.207559	0.314252		0.235722	0.0974187	0.0344427
30	0.288171	0.151766	0.158024	0.206648	0.397498	0.185681	0.223954	0.333162		0.243113	0.0882799	0.0312116
31	0.305691	0.165694	0.160982	0.226338	0.444738	0.196918	0.23037	0.364668		0.261925	0.101299	0.0358145
32	0.310008	0.173911	0.186161	0.243348	0.483278	0.20578	0.245358	0.370809		0.277332	0.105914	0.0374462
34	0.337083	0.182988	0.180473	0.262407	0.485047	0.208251	0.263559	0.378964		0.287346	0.10671	0.0377277
35	0.35674	0.195439	0.195204	0.288354	0.4706	0.234714	0.266619	0.392136		0.299976	0.0987351	0.0349081
36	0.362493	0.19679	0.2021	0.286457	0.492365	0.250436	0.278114	0.39964		0.308549	0.102545	0.0362553
37	0.367588	0.203359	0.196148	0.298338	0.530115	0.267449	0.286752	0.40958		0.319916	0.111943	0.0395778
39	0.349259	0.21388	0.196517	0.320758	0.546093	0.270134	0.293913	0.431391		0.327743	0.115622	0.0408787
40	0.384842	0.226049	0.205742	0.333102	0.509719	0.290448	0.306225	0.432315		0.336055	0.102725	0.0363187
41	0.440133	0.23383	0.199917	0.345557	0.505268	0.289812	0.314529	0.463582		0.349079	0.110871	0.0391989
42	0.430651	0.24596	0.18866	0.334947	0.525327	0.322774	0.326606	0.481098		0.357003	0.114897	0.0406221
44	0.433852	0.260089	0.205618	0.356973	0.553441	0.348168	0.341912	0.504899		0.375619	0.117236	0.0414492
45	0.456954	0.273136	0.213751	0.351066	0.53373	0.335805	0.357606	0.516733		0.379847	0.113767	0.0402229
46	0.41448	0.27333	0.215902	0.37776	0.532354	0.357282	0.366907	0.52748		0.383187	0.110239	0.0389755
48	0.420314	0.282362	0.227739	0.382255	0.553214	0.364993	0.384531	0.530589		0.393249	0.110756	0.0391581
49	0.501033	0.29119	0.228511	0.370035	0.546762	0.384347	0.39136	0.545905		0.407393	0.116535	0.0412015
50	0.517059	0.297507	0.235366	0.362846	0.590506	0.389375	0.390816	0.560291		0.417971	0.126656	0.0447796
51	0.522022	0.304288	0.215189	0.350657	0.557571	0.399179	0.398617	0.56444		0.413995	0.125894	0.0445102
53	0.542957	0.327235	0.245331	0.374529	0.568674	0.405745	0.386549	0.561674		0.426587	0.119195	0.0421417
54	0.537453	0.331772	0.329402	0.357244	0.554135	0.42453	0.404517	0.592395		0.441431	0.105576	0.0373267
55	0.55614	0.340255	0.329146	0.356669	0.54457	0.401187	0.421103	0.594808		0.442985	0.106478	0.0376456
57	0.57493	0.341415	0.308564	0.363748	0.573584	0.423139	0.425351	0.591094		0.450228	0.114237	0.0403889
58	0.577279	0.345817	0.332976	0.365733	0.58149	0.446644	0.43046	0.617814		0.462277	0.114946	0.0406395
59	0.583574	0.342148	0.328523	0.387653	0.598573	0.464902	0.437802	0.610741		0.469239	0.115535	0.040848
60	0.592648	0.335953	0.341592	0.403445	0.599775	0.468876	0.455925	0.616224		0.476805	0.11463	0.040528
62	0.617299	0.35342	0.320954	0.432686	0.541483	0.47076	0.460848	0.627033		0.47806	0.112268	0.0396928
63	0.62089	0.350997	0.326075	0.429369	0.581026	0.470115	0.457677	0.624966		0.482639	0.116196	0.0410814
64	0.633727	0.349453	0.357487	0.481961	0.514531	0.488041	0.484638	0.635053		0.493111	0.106659	0.0377096
66	0.627083	0.348704	0.369731	0.443378	0.521289	0.475275	0.488411	0.617931		0.486475	0.102022	0.0360703
67	0.625982	0.378393	0.375158	0.472492	0.509232	0.468322	0.481693	0.620827		0.491512	0.0944523	0.0333939
68	0.662864	0.399516	0.383805	0.476097	0.556206	0.483157	0.49435	0.628716		0.510589	0.0998855	0.0353149
69	0.627033	0.44593	0.374705	0.494268	0.65104	0.50794	0.489971	0.646229		0.529639	0.101506	0.0358878
71	0.655713	0.441222	0.418907	0.463748	0.670132	0.50878	0.486922	0.651172		0.537074	0.104636	0.0369946
72	0.677216	0.46921	0.440259	0.479661	0.73091	0.532431	0.515697	0.611888		0.557159	0.105109	0.0371617
73	0.686516	0.476005	0.429735	0.481094	0.760575	0.506124	0.538547	0.633881		0.56406	0.116605	0.041226
75	0.692118	0.481889	0.438146	0.529768	0.745757	0.514243	0.550167	0.657362		0.576181	0.109152	0.0385912
76	0.678188	0.493627	0.437162	0.53639	0.78156	0.527066	0.5619	0.651235		0.583391	0.112214	0.0396737
77	0.701182	0.496084	0.466017	0.526293	0.741522	0.554053	0.564143	0.623813		0.584138	0.0973948	0.0344342
78	0.724661	0.501253	0.461809	0.556521	0.736679	0.55659	0.575406	0.617584		0.591313	0.0979463	0.0346292
80	0.735581	0.515818	0.455812	0.529857	0.675352	0.590263	0.599753	0.633128		0.591945	0.0906566	0.0320519
81	0.69976	0.530968	0.467006	0.552095	0.753551	0.570465	0.600795	0.581476		0.594514	0.0920039	0.0325283
82	0.712226	0.521246	0.464233	0.547125	0.737504	0.587023	0.595733	0.585377		0.593808	0.0918278	0.032466
83	0.707861	0.536246	0.469417	0.576565	0.774095	0.582388	0.626236	0.665511		0.61729	0.0974733	0.034462
85	0.740087	0.52991	0.484314	0.555405	0.801061	0.611265	0.617719	0.63206		0.621478	0.105636	0.037348
86	0.713084	0.527647	0.489056	0.573017	0.900699	0.615278	0.622843	0.685318		0.640868	0.128815	0.0455428
87	0.72095	0.5575	0.487454	0.591508	0.901621	0.635097	0.632755	0.671435		0.64979	0.124053	0.0438595
89	0.757464	0.55622	0.465046	0.583155	0.923312	0.613208	0.635934	0.718295		0.656579	0.141213	0.0499265
90	0.776697	0.556491	0.490299	0.560965	0.877258	0.625673	0.64356	0.695618		0.65332	0.126773	0.0448211
91	0.795361	0.544336	0.491605	0.568689	0.918962	0.629289	0.664487	0.743271		0.6695	0.142744	0.0504678
92	0.817987	0.55855	0.480976	0.567045	0.929654	0.640027	0.625675	0.718485		0.6673	0.147951	0.0523087
94	0.80634	0.568017	0.490238	0.568042	0.919403	0.650748	0.61814	0.717139		0.667259	0.140978	0.0498431
95	0.8219	0.574926	0.491234	0.557082	0.899713	0.618735	0.627298	0.708001		0.662361	0.138882	0.0491022
96	0.820533	0.592609	0.494913	0.576052	0.881182	0.619961	0.653635	0.713599		0.669061	0.129501	0.0457857
98	0.778272	0.596744	0.479583	0.606147	0.830323	0.625436	0.642644	0.705781		0.658116	0.110849	0.0391912
99	0.805154	0.59987	0.494735	0.619687	0.807913	0.661823	0.645832	0.740743		0.67197	0.107623	0.0380503
100	0.831743	0.616804	0.489564	0.636853	0.824432	0.638411	0.675733	0.682306		0.674481	0.111814	0.0395323
101	0.833438	0.609773	0.51438	0.592615	0.821709	0.638481	0.659581	0.677328		0.668413	0.109998	0.0388901
103	0.840044	0.621911	0.506008	0.624331	0.743436	0.655015	0.67376	0.681511		0.668252	0.0970613	0.0343164
104	0.85214	0.633451	0.512534	0.640181	0.683147	0.661344	0.667676	0.655232		0.663213	0.0928118	0.0328139
105	0.847395	0.616617	0.499323	0.64524	0.834943	0.678596	0.664589	0.689571		0.684534	0.11343	0.0401037
106	0.862309	0.642249	0.485681	0.657464	0.867526	0.677814	0.64793	0.744637		0.698201	0.12573	0.0444523
108	0.845332	0.646554	0.5041	0.622406	0.827612	0.656188	0.646479	0.800912		0.693698	0.11911	0.0421116
109	0.870184	0.64469	0.509136	0.64752	0.915428	0.701485	0.582762	0.812949		0.710519	0.143045	0.0505741
110	0.859768	0.607172	0.513321	0.662635	0.85937	0.696626	0.566029	0.794044		0.694871	0.132223	0.0467479
112	0.882581	0.66358	0.514267	0.649657	0.844915	0.685871	0.580931	0.776449		0.699781	0.127007	0.0449036
113	0.856808	0.672999	0.500888	0.63203	0.89193	0.702435	0.535215	0.766647		0.694869	0.140312	0.0496077
114	0.876033	0.658204	0.523309	0.612028	0.837453	0.698283	0.403291	0.760169		0.671096	0.158368	0.0559915
115	0.890773	0.629136	0.452512	0.626971	0.761677	0.693391	0.447599	0.774135		0.659524	0.154893	0.0547631
117	0.890126	0.65314	0.524844	0.564795	1.10932	0.712917	0.556261	0.838848		0.731281	0.202528	0.0716043
118	0.895066	0.657181	0.537372	0.54042	1.11339	0.736846	0.668066	0.848485		0.749603	0.195459	0.0691051
119	0.903987	0.664724	0.576042	0.703183	1.1893	0.701128	0.720821	0.827264		0.785807	0.191004	0.0675302
121	0.91303	0.688205	0.566795	0.66896	1.1772	0.690697	0.751297	0.825296		0.785186	0.189855	0.067124
122	0.892796	0.702761	0.579553	0.655804	1.2049	0.69095	0.719811	0.844495		0.786385	0.196477	0.0694651
123	0.89849	0.70984	0.576377	0.657533	1.15691	0.700671	0.730351	0.861786		0.786495	0.182285	0.0644476
S546S ptr-1(RNAi) Nocodazole
time	S546A_ptr(RNAi)_Nocod_agar_01 easyFRAP.csv	S546A_ptr(RNAi)_Nocod_agar_04 easyFRAP.csv	S546A_ptr(RNAi)_Nocod_agar_05 easyFRAP.csv	S546A_ptr(RNAi)_Nocod_agar_06 easyFRAP.csv	S546A_ptr(RNAi)_Nocod_agar_07 easyFRAP.csv					mean fluorescence	st dev	st error
0	0.99845	0.987871	1.00234	1.00986	0.990438					0.997792	0.00893454	0.00399565
1	0.999805	1.0139	1.04351	1.04304	1.00481					1.02101	0.020942	0.00936555
2	0.997802	0.998823	1.04446	0.986402	1.00085					1.00567	0.022404	0.0100194
3	0.999898	0.991759	0.984303	0.992709	1.0011					0.993954	0.00681678	0.00304856
5	1.00416	1.0082	0.92368	0.967603	1.00332					0.981392	0.0361892	0.0161843
11	0	0	0	0	0					0	0	0
12	0.0121765	0.0105991	0.0246444	0.0146494	0.0229115					0.0169962	0.00638639	0.00285608
13	0.0380825	0.0194905	0.0497347	0.02523	0.0441163					0.0353308	0.0127001	0.00567967
14	0.060197	0.0270576	0.0598235	0.0408796	0.0634687					0.0502853	0.0157402	0.00703923
16	0.0754888	0.0347156	0.0731365	0.0546983	0.0746231					0.0625325	0.0177599	0.00794245
17	0.0959601	0.0460719	0.0836956	0.0690171	0.0953754					0.078024	0.0209583	0.00937285
18	0.116027	0.0532494	0.110209	0.0780468	0.115808					0.0946681	0.0280018	0.0125228
19	0.139372	0.0619301	0.125809	0.0905895	0.130157					0.109571	0.0324249	0.0145009
21	0.150407	0.0687537	0.147149	0.0987656	0.142173					0.12145	0.0361244	0.0161553
22	0.166149	0.0788984	0.152353	0.106989	0.154836					0.131845	0.0372394	0.016654
23	0.201741	0.0867804	0.16987	0.118288	0.163797					0.148095	0.0454051	0.0203058
25	0.212774	0.115523	0.176533	0.119141	0.172495					0.159293	0.0414116	0.0185198
26	0.225776	0.125579	0.194866	0.127476	0.182279					0.171195	0.0437446	0.0195632
27	0.25081	0.135917	0.206619	0.140677	0.20423					0.18765	0.0487511	0.0218021
28	0.253996	0.142767	0.209279	0.142774	0.22263					0.194289	0.0497522	0.0222499
30	0.270684	0.152984	0.217994	0.15822	0.224988					0.204974	0.0494387	0.0221097
31	0.278194	0.169374	0.216309	0.16907	0.225752					0.21174	0.0454118	0.0203088
32	0.321119	0.171679	0.216427	0.188657	0.229561					0.225489	0.0580859	0.0259768
34	0.327503	0.175143	0.224064	0.190587	0.238929					0.231245	0.059533	0.026624
35	0.330104	0.178585	0.239761	0.196999	0.243569					0.237804	0.058584	0.0261996
36	0.364143	0.191931	0.265719	0.208829	0.274657					0.261056	0.0677119	0.0302817
37	0.377429	0.20408	0.248463	0.221016	0.276914					0.26558	0.0683738	0.0305777
39	0.390197	0.204129	0.276037	0.22364	0.293993					0.277599	0.0729025	0.032603
40	0.397648	0.212874	0.283395	0.236091	0.291344					0.28427	0.0712809	0.0318778
41	0.402901	0.215147	0.297857	0.24724	0.298707					0.29237	0.071217	0.0318492
43	0.413634	0.220314	0.32638	0.252206	0.305339					0.303575	0.0745105	0.0333221
44	0.435027	0.218117	0.296463	0.267009	0.307749					0.304873	0.0805902	0.0360411
45	0.460584	0.239213	0.300955	0.274167	0.311409					0.317265	0.0848386	0.037941
46	0.468329	0.236713	0.289533	0.279887	0.329159					0.320724	0.088821	0.039722
48	0.499475	0.249341	0.283467	0.28837	0.391955					0.342522	0.102689	0.0459241
49	0.493499	0.258503	0.364123	0.301219	0.391282					0.361725	0.0902212	0.0403481
50	0.504379	0.246282	0.375243	0.31079	0.39831					0.367001	0.097023	0.04339
52	0.518703	0.246029	0.369539	0.309097	0.418154					0.372304	0.104263	0.0466278
53	0.521253	0.249919	0.36646	0.312635	0.411678					0.372389	0.102846	0.0459939
54	0.532678	0.252703	0.395113	0.317706	0.415687					0.382777	0.1059	0.0473598
55	0.557093	0.265472	0.421952	0.321192	0.439619					0.401065	0.112952	0.0505136
57	0.572479	0.296103	0.456969	0.309014	0.417052					0.410324	0.113826	0.0509045
58	0.556771	0.314014	0.473795	0.334618	0.394801					0.4148	0.100776	0.0450683
59	0.579332	0.324844	0.475694	0.332582	0.387273					0.419945	0.107536	0.0480916
60	0.613687	0.33374	0.49155	0.317881	0.397993					0.43097	0.122868	0.054948
62	0.612161	0.324936	0.451816	0.316604	0.414037					0.423911	0.120026	0.0536773
63	0.60249	0.346511	0.486983	0.287031	0.338601					0.412323	0.129617	0.0579663
64	0.615033	0.3382	0.494567	0.285208	0.434803					0.433562	0.130151	0.0582055
66	0.597958	0.356882	0.490899	0.325092	0.557577					0.465682	0.120603	0.0539354
67	0.619972	0.347732	0.502053	0.337907	0.547995					0.471132	0.124493	0.0556749
68	0.618459	0.348186	0.517162	0.363045	0.546226					0.478616	0.118302	0.0529063
69	0.629226	0.362642	0.482739	0.405737	0.551836					0.486436	0.107839	0.0482271
71	0.6519	0.352541	0.481905	0.416103	0.572277					0.494945	0.119666	0.0535165
72	0.646762	0.360099	0.493072	0.446157	0.586058					0.50643	0.113201	0.0506249
73	0.664972	0.386258	0.51242	0.472441	0.588362					0.524891	0.106977	0.0478418
75	0.671201	0.392147	0.510284	0.484549	0.615754					0.534787	0.110267	0.0493127
76	0.698309	0.38715	0.502642	0.489713	0.615345					0.538632	0.120433	0.0538595
77	0.683755	0.409878	0.533043	0.491105	0.632961					0.550149	0.10973	0.0490729
78	0.696331	0.414172	0.551316	0.515722	0.647889					0.565086	0.111224	0.0497409
80	0.710305	0.409604	0.584442	0.534076	0.64799					0.577283	0.114814	0.0513462
81	0.693028	0.406396	0.558752	0.522947	0.668917					0.570008	0.116219	0.0519747
82	0.725707	0.426537	0.549715	0.548364	0.670649					0.584195	0.117078	0.0523588
84	0.704908	0.431663	0.552113	0.557705	0.655731					0.580424	0.105611	0.0472307
85	0.71293	0.436217	0.527216	0.571596	0.694228					0.588437	0.116074	0.0519099
87	0.730843	0.423838	0.552508	0.567189	0.689565					0.592789	0.121703	0.0544274
88	0.784142	0.431581	0.525215	0.54303	0.676845					0.592163	0.138482	0.0619312
89	0.808831	0.447325	0.55352	0.553478	0.675687					0.607768	0.138448	0.0619158
90	0.823174	0.434784	0.577195	0.577589	0.718267					0.626202	0.148896	0.0665883
92	0.834709	0.483432	0.615897	0.582896	0.704331					0.644253	0.132585	0.0592938
93	0.861307	0.472756	0.6501	0.574036	0.707693					0.653178	0.145872	0.065236
94	0.850605	0.461389	0.643278	0.56663	0.691302					0.642641	0.145127	0.0649028
96	0.867906	0.478926	0.645997	0.590138	0.709087					0.658411	0.14447	0.0646089
97	0.850571	0.474714	0.654427	0.579569	0.714342					0.654725	0.141388	0.0632307
98	0.913767	0.481201	0.641505	0.587557	0.725001					0.669806	0.162559	0.0726984
99	0.881105	0.493456	0.632638	0.579649	0.699847					0.657339	0.146101	0.0653382
101	0.850854	0.504989	0.733128	0.583067	0.722324					0.678872	0.135852	0.060755
102	0.885515	0.509801	0.737384	0.602356	0.731742					0.69336	0.143449	0.0641523
103	0.900447	0.521544	0.739249	0.597701	0.722193					0.696227	0.145304	0.0649817
105	0.872952	0.505734	0.763175	0.600962	0.721976					0.69296	0.142904	0.0639088
106	0.881382	0.516946	0.751059	0.597719	0.732671					0.695956	0.141829	0.0634279
107	0.903204	0.49298	0.782107	0.623628	0.698894					0.700163	0.155503	0.0695431
108	0.907223	0.516338	0.776021	0.610228	0.723355					0.706633	0.150696	0.0673932
110	0.914159	0.524592	0.770342	0.62799	0.710817					0.70958	0.146989	0.0657356
111	0.905535	0.521477	0.766125	0.617846	0.695986					0.701394	0.145982	0.0652853
112	0.950725	0.522735	0.79515	0.626679	0.684507					0.715959	0.164075	0.0733764
114	1.00352	0.527397	0.774164	0.639468	0.677178					0.724345	0.179329	0.0801985
115	0.978439	0.538943	0.801536	0.646047	0.666962					0.726386	0.169041	0.0755972
116	0.973869	0.529599	0.773958	0.645327	0.660736					0.716698	0.167815	0.0750491
117	0.999529	0.564304	0.733503	0.665476	0.667049					0.725972	0.164437	0.0735386
119	0.973147	0.548339	0.726566	0.641671	0.726771					0.723299	0.157893	0.0706119
120	0.962792	0.542907	0.743733	0.661006	0.741968					0.730481	0.153531	0.0686612
121	0.969612	0.544987	0.756867	0.661468	0.735411					0.733669	0.155744	0.0696507
123	0.990055	0.538412	0.560417	0.682389	0.744153					0.703085	0.181617	0.0812214
124	0.972614	0.413991	0.623298	0.705845	0.718039					0.686757	0.200926	0.089857
S546E ptr-1(RNAi) Nocodazole
time	S546E_ptr(RNAi)_Nocod_agar_01 easyFRAP.csv	S546E_ptr(RNAi)_Nocod_agar_04 easFRAP.csv	S546E_ptr(RNAi)_Nocod_agar_05 easyFRAP 16.csv	S546E_ptr(RNAi)_Nocod_agar_06 easyFRAP.csv	S546E_ptr(RNAi)_Nocod_agar_08 easyFRAP.csv	S546E_ptr(RNAi)_Nocod_agar_09 easyFRAP.csv				mean fluorescence	st dev	std error
0	1.03887	0.975627	1.03449	1.0313	0.977988	1.03359				1.01531	0.0299358	0.0122213
1	0.993433	0.988739	1.00362	1.04376	1.00869	1.02205				1.01005	0.0202685	0.0082746
2	1.00543	1.01866	1.01956	0.972876	0.985861	0.991107				0.998916	0.0188037	0.00767656
3	0.985366	1.01086	0.975292	0.95974	1.02542	0.974841				0.988587	0.0247428	0.0101012
5	0.975935	1.00761	0.966804	0.989167	1.00328	0.975372				0.986362	0.0164782	0.0067272
11	0	0	0	0	0	0				0	0	0
12	0.0283738	0.0167045	0.0368527	0.026091	0.0466836	0.0533696				0.0346792	0.0136731	0.00558201
13	0.0665847	0.0407102	0.04213	0.052874	0.0878073	0.115269				0.0675625	0.0292243	0.0119308
14	0.0957499	0.0567065	0.0888299	0.084139	0.117373	0.166293				0.101515	0.0372869	0.0152223
16	0.11979	0.0947974	0.101735	0.111374	0.155286	0.213744				0.132788	0.0449338	0.0183441
17	0.16249	0.108784	0.144448	0.158844	0.184928	0.25916				0.169776	0.0505041	0.0206182
18	0.191789	0.132229	0.152824	0.1768	0.192745	0.274439				0.186805	0.048935	0.0199776
20	0.2171	0.161414	0.197706	0.19754	0.231184	0.321657				0.2211	0.0545788	0.0222817
21	0.224245	0.18384	0.234189	0.221086	0.226573	0.387284				0.246203	0.0713243	0.029118
22	0.258079	0.208324	0.239019	0.247076	0.293698	0.395566				0.273627	0.0658496	0.026883
23	0.272181	0.222066	0.276434	0.285677	0.391087	0.468359				0.319301	0.0916675	0.0374231
25	0.284634	0.259587	0.323553	0.299571	0.397527	0.471936				0.339468	0.0801889	0.032737
26	0.322661	0.25926	0.33298	0.336684	0.429608	0.552223				0.372236	0.103647	0.0423136
27	0.340979	0.274119	0.388149	0.350666	0.474269	0.575084				0.400544	0.10777	0.0439971
29	0.349892	0.292345	0.429973	0.396492	0.552705	0.561758				0.430527	0.108539	0.044311
30	0.36744	0.321929	0.445349	0.390349	0.56797	0.599748				0.448797	0.112366	0.0458733
31	0.392652	0.30835	0.469184	0.42147	0.591949	0.661114				0.47412	0.130968	0.0534676
32	0.379727	0.337179	0.50888	0.432618	0.633842	0.660597				0.492141	0.133364	0.0544456
34	0.395692	0.36241	0.518923	0.437359	0.660565	0.692812				0.511293	0.13877	0.0566525
35	0.393545	0.367684	0.512169	0.477362	0.675285	0.746271				0.528719	0.152267	0.0621627
36	0.432625	0.377326	0.544634	0.509832	0.716868	0.730293				0.55193	0.145302	0.0593194
38	0.445176	0.434368	0.536763	0.533602	0.734353	0.766726				0.575165	0.1428	0.0582979
39	0.445841	0.457795	0.525112	0.553559	0.751861	0.723289				0.576243	0.131627	0.0537363
40	0.492933	0.442804	0.51805	0.588923	0.761847	0.702246				0.584467	0.125071	0.0510599
41	0.487159	0.476572	0.525066	0.600904	0.792655	0.648954				0.588552	0.120257	0.0490949
43	0.472054	0.503511	0.546679	0.618601	0.819446	0.772929				0.622203	0.144203	0.0588707
44	0.47591	0.517678	0.63554	0.619228	0.855727	0.823915				0.654666	0.155828	0.0636165
45	0.509813	0.504121	0.650495	0.626537	0.846947	0.855181				0.665516	0.155517	0.0634894
47	0.519354	0.52979	0.613599	0.610856	0.823532	0.866461				0.660599	0.148775	0.0607373
48	0.515078	0.561487	0.62639	0.610808	0.832803	0.808987				0.659259	0.131386	0.0536381
49	0.502354	0.579904	0.578974	0.638557	0.821184	0.804929				0.654317	0.130448	0.0532551
50	0.547735	0.565489	0.680983	0.640016	0.870003	0.86759				0.695303	0.142893	0.0583359
52	0.582486	0.537835	0.673952	0.648597	0.908354	0.896627				0.707975	0.15819	0.0645806
53	0.566098	0.549403	0.589906	0.651436	0.890258	0.937369				0.697412	0.171808	0.0701404
54	0.55231	0.533545	0.645245	0.64811	0.944795	0.986212				0.71837	0.197498	0.0806283
55	0.561833	0.561027	0.629194	0.68166	0.94421	0.949614				0.721256	0.180548	0.0737084
57	0.56941	0.53888	0.626503	0.688226	0.943298	0.922799				0.714853	0.176671	0.0721256
58	0.553902	0.573899	0.661443	0.689137	0.915714	0.904156				0.716375	0.158401	0.0646669
59	0.555582	0.585272	0.691434	0.679419	0.928194	0.956011				0.732652	0.170724	0.0696977
61	0.563428	0.640239	0.693318	0.696226	0.971829	0.910267				0.745884	0.159845	0.0652566
62	0.57662	0.638914	0.699137	0.724585	0.935678	0.954766				0.75495	0.156136	0.0637421
63	0.592915	0.653732	0.734073	0.714932	0.958455	0.956953				0.76851	0.154696	0.0631543
64	0.613759	0.668204	0.697374	0.74884	0.966286	0.990964				0.780905	0.159459	0.0650988
66	0.588046	0.684987	0.689783	0.737425	1.00262	0.979302				0.780361	0.170357	0.0695478
67	0.606873	0.682489	0.66474	0.785702	0.987405	0.95014				0.779558	0.157963	0.0644882
68	0.62443	0.704545	0.680528	0.788344	0.977391	0.991351				0.794431	0.15636	0.0638338
70	0.634518	0.676025	0.680849	0.776558	0.954837	0.974104				0.782815	0.148334	0.0605573
71	0.656595	0.574129	0.672402	0.789751	0.942072	0.950936				0.764314	0.157031	0.0641078
72	0.651629	0.584693	0.694143	0.788392	0.970379	0.956486				0.774287	0.160786	0.0656407
73	0.633013	0.706058	0.719368	0.797344	0.866622	0.912233				0.77244	0.105542	0.0430874
75	0.67617	0.744492	0.690269	0.767045	0.887069	0.888472				0.775586	0.0931386	0.0380237
76	0.666035	0.741965	0.683437	0.743138	0.925459	0.928903				0.781489	0.116991	0.0477616
77	0.662065	0.727018	0.660509	0.766278	0.928324	0.886629				0.771804	0.113268	0.0462417
78	0.643745	0.712293	0.523165	0.877205	0.899384	0.863104				0.753149	0.151918	0.0620204
80	0.685882	0.723456	0.466992	0.864634	0.91828	0.93312				0.765394	0.178033	0.0726818
81	0.688233	0.744462	0.589595	0.888205	0.914943	0.913258				0.789783	0.136411	0.0556894
82	0.663904	0.740175	0.601905	0.897163	0.875844	0.987948				0.79449	0.149451	0.0610131
84	0.674134	0.706271	0.584372	0.898248	0.838389	0.978349				0.77996	0.149431	0.061005
85	0.682895	0.715049	0.555818	0.871822	0.834894	0.981629				0.773685	0.152161	0.0621196
86	0.670039	0.778716	0.599039	0.921055	0.866186	0.999342				0.80573	0.152515	0.0622638
87	0.684341	0.761456	0.628263	0.935631	0.876817	1.02594				0.818742	0.15336	0.0626089
89	0.633035	0.749313	0.625396	0.938302	0.923293	1.09902				0.828059	0.189709	0.0774486
90	0.668895	0.756311	0.656179	0.972094	0.990443	1.03723				0.846858	0.172493	0.0704201
91	0.632433	0.832459	0.67191	0.963549	1.02033	1.03975				0.860071	0.177009	0.0722635
93	0.615796	0.804317	0.620321	0.977605	0.915583	0.92173				0.809225	0.158395	0.0646644
94	0.637198	0.828749	0.627873	0.970297	0.896374	0.957843				0.819722	0.153511	0.0626706
95	0.640312	0.767468	0.664811	0.980283	0.902659	0.901119				0.809442	0.139689	0.0570279
96	0.634932	0.7784	0.637178	0.985256	1.03215	0.772337				0.80671	0.169077	0.0690253
98	0.615503	0.817034	0.634427	0.982709	1.04179	0.915325				0.834464	0.178751	0.0729749
99	0.603612	0.803905	0.617918	1.01091	1.05901	1.1206				0.869328	0.22683	0.0926028
100	0.601486	0.758723	0.616671	1.01091	1.03183	1.05724				0.846144	0.212767	0.0868618
102	0.583267	0.77114	0.632614	1.04581	1.02306	1.14143				0.86622	0.235061	0.0959632
103	0.606799	0.766373	0.661549	1.01829	1.02441	1.1415				0.86982	0.220459	0.090002
104	0.59306	0.74963	0.613317	1.03469	1.00145	1.22025				0.868732	0.254612	0.103945
105	0.568506	0.71984	0.617785	0.961087	1.01821	1.1986				0.847337	0.249887	0.102016
107	0.60982	0.764179	0.624488	0.991948	1.02132	1.26275				0.879083	0.257173	0.104991
108	0.603201	0.654561	0.643292	1.04172	1.00577	1.20374				0.858714	0.255943	0.104488
109	0.580427	0.711977	0.661521	1.0544	1.02841	1.16829				0.867504	0.245081	0.100054
111	0.573253	0.796966	0.609274	1.05819	1.00173	1.23289				0.878718	0.262822	0.107297
112	0.581662	0.80662	0.378817	1.06846	0.947856	1.28741				0.845138	0.329967	0.134708
113	0.562856	0.821958	0.462041	1.08381	0.975214	1.25004				0.859319	0.304501	0.124312
114	0.560063	0.853048	0.620384	1.10887	0.982506	1.14198				0.877808	0.245755	0.100329
116	0.602625	0.797259	0.636663	1.10037	0.988985	1.22572				0.891937	0.253812	0.103618
117	0.583619	0.78856	0.640189	1.1334	1.02157	1.15611				0.887241	0.250554	0.102288
118	0.568272	0.795368	0.680646	1.10569	0.976267	1.17482				0.883511	0.241301	0.0985107
120	0.490346	0.748527	0.664212	1.1118	1.01609	1.19834				0.871553	0.278871	0.113849
121	0.506715	0.777823	0.598023	1.09359	1.03764	1.25918				0.878829	0.297838	0.121592
122	0.530715	0.729454	0.634591	1.16404	1.05306	1.15935				0.878533	0.280548	0.114533
123	0.560413	0.760525	0.587206	1.08572	1.04879	1.14223				0.864146	0.260846	0.10649
