# Supplementary material for: The KLP-7 Residue S546 Is a Putative Aurora Kinase Site Required for Microtubule Regulation at the Centrosome in C. elegans
Source: PLoS One. 2015 Jul 13;10(7):e0132593. doi: 10.1371/journal.pone.0132593 (PMC4500558; doi:10.1371/journal.pone.0132593)
Supplement: S7 File — (XLSX) [file pone.0132593.s015.xlsx]

## Sheet: Sheet1
MAS42 KLP-7(WT)
Image Name	Image Plane	Elapsed Time	Object #	X	Y	Distance	Velocity	Peak Velocity		Peak vel. pool	mutation	Ave	SD	SEM		n
mas42-6	14	-15	1	43.4508	29.2511	0.345001	0.0690002	0.413449		0.413449	WT	0.53207	0.304227	0.0813081		14
mas42-6	15	-10	1	43.759	29.2374	0.308509	0.0613215			0.381181
mas42-6	16	-5	1	43.9139	29.3692	0.203387	0.0402987			0.809882
mas42-6	17	0	1	44.1728	29.2071	0.305501	0.0609175			0.502401
mas42-6	18	5	1	44.6348	29.516	0.555697	0.110433			0.634384
mas42-6	19	10	1	45.0947	30.0767	0.725188	0.144604			0.230937
mas42-6	20	15	1	46.187	30.4371	1.15026	0.230051			0.360662
mas42-6	21	20	1	47.4418	31.6279	1.72986	0.343771			0.264083
mas42-6	22	25	1	49.3022	32.5581	2.08006	0.413449			0.409148
mas42-6	23	30	1	50.2325	31.3953	1.4891	0.295984			0.974923
mas42-6	24	35	1	50.7525	29.9186	1.56564	0.311199			1.18499
mas42-6	25	40	1	50.9302	30.6976	0.799058	0.158795			0.0638627
										0.702269
mas42-7	19	-15	1	39.7166	26.9359	0.150556	0.0301113	0.381181		0.516811
mas42-7	20	-10	1	39.6945	26.8122	0.125705	0.0249861
mas42-7	21	-5	1	39.7085	26.5157	0.296802	0.0589828
mas42-7	22	0	1	40.1469	25.8006	0.838821	0.16673
mas42-7	23	5	1	40.8758	24.5875	1.41525	0.281307
mas42-7	24	10	1	40.767	22.7443	1.84639	0.367003
mas42-7	25	15	1	40.6976	20.9302	1.81541	0.360772
mas42-7	26	20	1	40.7512	19.4155	1.5156	0.302214
mas42-7	27	25	1	41.1708	18.2088	1.27758	0.255515
mas42-7	28	30	1	42.2684	17.1326	1.53726	0.306472
mas42-7	29	35	1	43.0232	17.6744	0.929103	0.184676
mas42-7	30	40	1	41.1627	17.2093	1.91772	0.381181
mas42-5	1	0	1	16.7438	36.1706	0	0	0.809882
mas42-5	2	5	1	16.632	36.6304	0.473188	0.0931839
mas42-5	3	10	1	15.8378	37.3093	1.04479	0.208957
mas42-5	4	15	1	16.279	38.6046	1.36834	0.27285
mas42-5	5	20	1	16.5947	39.1438	0.624817	0.124565
mas42-5	6	25	1	15.9483	39.7529	0.888192	0.176544
mas42-5	7	30	1	14.4186	38.6046	1.91274	0.381329
mas42-5	8	35	1	13.571	38.3509	0.884753	0.176951
mas42-5	9	40	1	16.279	41.3953	4.07452	0.809882
mas42-5	10	45	1	16.0465	42.7906	1.41459	0.281175
mas42-4	18	-15	1	33.7583	26.0064	0.388636	0.0772482	0.502401
mas42-4	19	-10	1	33.6829	25.6021	0.411272	0.0817475
mas42-4	20	-5	1	33.9643	25.778	0.331821	0.0659553
mas42-4	21	0	1	33.6219	25.4722	0.459087	0.0912336
mas42-4	22	5	1	33.0482	25.4856	0.57387	0.114067
mas42-4	23	10	1	32.3064	26.4749	1.23655	0.245786
mas42-4	24	15	1	31.0304	26.8848	1.34024	0.266397
mas42-4	25	20	1	29.3023	27.6744	1.89994	0.377571
mas42-4	26	25	1	26.8132	28.1138	2.52758	0.502401
mas42-4	27	30	1	24.8648	28.47	1.98064	0.393688
mas42-4	28	35	1	22.8832	29.2414	2.12648	0.422675
mas42-4	29	40	1	21.5615	29.8142	1.44053	0.286273
mas42-3	23	-15	1	50.434	37.409	0.316704	0.0807506	0.634384
mas42-3	24	-10	1	50.5786	37.8259	0.441294	0.087715
mas42-3	25	-5	1	50.812	38.4307	0.648275	0.128856
mas42-3	26	0	1	50.6539	38.8881	0.483986	0.0961816
mas42-3	27	5	1	50.4409	39.2076	0.383918	0.0765539
mas42-3	28	10	1	50.353	39.3554	0.171964	0.0343927
mas42-3	29	15	1	49.9171	39.3798	0.436593	0.0867805
mas42-3	30	20	1	51.8604	40.9302	2.48597	0.494032
mas42-3	31	25	1	54.0206	42.5066	2.67426	0.534852
mas42-3	32	30	1	54.7356	42.7272	0.74832	0.148742
mas42-3	33	35	1	52.7906	42.5581	1.95237	0.388068
mas42-3	34	40	1	49.6011	42.4435	3.19159	0.634384
mas42-2	23	-15	1	33.4872	37.5524	0.57535	0.114361	0.230937
mas42-2	24	-10	1	33.0097	37.5657	0.477703	0.0949518
mas42-2	25	-5	1	31.8946	37.627	1.11684	0.221948
mas42-2	26	0	1	31.1025	37.6126	0.792147	0.157453
mas42-2	27	5	1	30.4421	36.8357	1.01968	0.20268
mas42-2	28	10	1	30.274	37.0343	0.260231	0.0517255
mas42-2	29	15	1	29.2409	36.8866	1.04358	0.207389
mas42-2	30	20	1	28.4861	36.6272	0.798167	0.159633
mas42-2	31	25	1	27.9851	37.2338	0.786776	0.156885
mas42-2	32	30	1	27.6221	36.7227	0.62682	0.124964
mas42-2	33	35	1	26.8448	36.6638	0.779509	0.154941
mas42-2	34	40	1	25.9508	35.9218	1.16184	0.230937
mas42-1	17	-15	1	40.06	27.7294	0.656934	0.166861	0.360662
mas42-1	18	-10	1	39.9703	27.4676	0.276701	0.0549882
mas42-1	19	-5	1	40.279	27.1202	0.464748	0.0923769
mas42-1	20	0	1	40.6976	26.7441	0.562736	0.112547
mas42-1	21	5	1	41.1466	26.0641	0.814859	0.161968
mas42-1	22	10	1	41.815	24.3772	1.81449	0.360662
mas42-1	23	15	1	42.5581	22.7907	1.75197	0.348166
mas42-1	24	20	1	43.5222	22.2054	1.12792	0.224193
mas42-1	25	25	1	43.2557	21.6279	0.636022	0.126421
mas42-1	26	30	1	42.0187	20.4429	1.71302	0.341511
mas42-1	27	35	1	41.8292	20.2597	0.263545	0.0525513
mas42-1	28	40	1	41.8844	20.5212	0.267286	0.0531172
mas42-1	12	-10	1	29.9039	29.8115	0.486823	0.0970541	0.264083
mas42-1	13	-5	1	29.4486	30.1902	0.592259	0.117722
mas42-1	14	0	1	29.209	29.923	0.35891	0.0713397
mas42-1	15	5	1	29.0219	29.5253	0.439483	0.0873551
mas42-1	16	10	1	27.9069	29.0697	1.20442	0.239351
mas42-1	17	15	1	26.6251	28.7528	1.32041	0.264083
mas42-1	18	20	1	25.5814	28.372	1.11104	0.221543
mas42-1	19	25	1	25.2181	28.2111	0.397303	0.0792072
mas42-1	20	30	1	24.6026	27.5234	0.922886	0.184025
mas42-1	21	35	1	24.4186	26.7441	0.80073	0.158655
mas42-1	22	40	1	23.4883	26.7441	0.930231	0.184863
mas42-2	12	-10	1	34.4055	22.7777	0	0	0.409148
mas42-2	13	-5	1	34.4185	22.7907	0.0183674	0.00362777
mas42-2	14	0	1	34.4185	22.093	0.697673	0.13909
mas42-2	15	5	1	35.1162	22.093	0.697673	0.138675
mas42-2	16	10	1	34.8837	21.6279	0.520015	0.103362
mas42-2	17	15	1	35.5813	21.6279	0.697673	0.138675
mas42-2	18	20	1	36.0191	21.0391	0.733649	0.145797
mas42-2	19	25	1	37.7652	20.7827	1.7649	0.350804
mas42-2	20	30	1	38.4923	20.5144	0.774945	0.154034
mas42-2	21	35	1	37.8353	19.2728	1.40474	0.279218
mas42-2	22	40	1	36.2816	17.9219	2.05883	0.409148
mas42-3	16	-15	1	32.5579	20.4652	0	0	0.974923
mas42-3	17	-10	1	33.9917	19.5045	1.72581	0.340935
mas42-3	18	-5	1	36.279	18.8372	2.3827	0.47351
mas42-3	19	0	1	33.2558	19.3023	3.05882	0.607994
mas42-3	20	5	1	31.7432	20.5805	1.98032	0.39488
mas42-3	21	10	1	36.279	19.3023	4.71248	0.933719
mas42-3	22	15	1	38.9709	19.3441	2.6922	0.535016
mas42-3	23	20	1	34.6511	18.6046	4.38262	0.871123
mas42-3	24	25	1	31.2308	19.373	3.50559	0.699021
mas42-3	25	30	1	33.9534	18.1395	2.98905	0.592243
mas42-3	26	35	1	38.8371	17.6744	4.90581	0.974923
mas42-3	27	40	1	39.3023	18.8372	1.25236	0.248929
mas42-4	6	-10	1	29.5058	18.6232	0	0	1.18499
mas42-4	7	-5	1	26.5116	21.3953	4.08049	0.801039
mas42-4	8	0	1	24.9635	23.4362	2.56162	0.510792
mas42-4	9	5	1	27.9069	20.4651	4.18228	0.828667
mas42-4	10	10	1	31.0434	17.466	4.33955	0.862562
mas42-4	11	15	1	30.6976	17.9069	0.560323	0.111352
mas42-4	12	20	1	26.7441	20.4651	4.70894	0.935984
mas42-4	13	25	1	24.0705	22.9558	3.65407	0.728482
mas42-4	14	30	1	24.8837	23.0232	0.815966	0.163193
mas42-4	15	35	1	27.9069	17.9069	5.94275	1.18499
mas42-4	16	40	1	30.6976	16.5116	3.12009	0.620173
mas42-b-3	36	-10	1	35.2505	32.8234	0.240819	0.0609206	0.0669365
mas42-b-3	37	-5	1	35.3252	32.981	0.174433	0.0346647
mas42-b-3	38	0	1	35.4483	33.1142	0.181316	0.0361547
mas42-b-3	39	5	1	35.4282	33.1345	0.0284898	0.0056449
mas42-b-3	40	10	1	35.3849	33.0929	0.0600828	0.0119425
mas42-b-3	41	15	1	35.5143	33.2294	0.188145	0.0373897
mas42-b-3	42	20	1	35.6952	33.4633	0.295686	0.0587727
mas42-b-3	43	25	1	35.3918	33.6094	0.336758	0.0669365
mas42-b-3	44	30	1	35.2682	33.8018	0.22867	0.045734
mas42-b-3	45	35	1	35.3205	33.7036	0.111238	0.0219707
mas42-b-3	46	40	1	35.2737	33.3857	0.321293	0.0638627
mas42-b-2	11	-10	1	34.9409	29.0385	0	0	0.702269
mas42-b-2	12	-5	1	34.1601	28.5705	0.910368	0.178189
mas42-b-2	13	0	1	33.0264	28.434	1.14182	0.228363
mas42-b-2	14	5	1	31.8604	28.372	1.16766	0.230625
mas42-b-2	15	10	1	30.8349	27.8707	1.14147	0.226888
mas42-b-2	16	15	1	30	28.1395	0.877171	0.174353
mas42-b-2	17	20	1	29.2159	28.6816	0.953171	0.190026
mas42-b-2	18	25	1	27.8556	30.2687	2.09036	0.415496
mas42-b-2	19	30	1	26.8959	29.9411	1.0141	0.200932
mas42-b-2	20	35	1	26.0465	26.5116	3.53311	0.702269
mas42-b-2	21	40	1	26.0001	23.6863	2.82563	0.561643
mas42-b-1	24	-10	1	41.7969	36.7143	0.229509	0.0460491	0.516811
mas42-b-1	25	-5	1	41.8865	37.4961	0.786841	0.156866
mas42-b-1	26	0	1	42.26	37.8981	0.548804	0.109084
mas42-b-1	27	5	1	41.8615	38.5368	0.752777	0.149628
mas42-b-1	28	10	1	42.5581	39.0697	0.877046	0.174328
mas42-b-1	29	15	1	43.2557	39.5348	0.838499	0.166138
mas42-b-1	30	20	1	43.2557	41.1627	1.6279	0.324542
mas42-b-1	31	25	1	42.093	43.4883	2.60007	0.516811
mas42-b-1	32	30	1	41.6278	43.2557	0.520015	0.103362
mas42-b-1	33	35	1	39.7674	43.9534	1.98697	0.394868
mas42-b-1	34	40	1	41.3953	44.6511	1.77111	0.353162
MAS51 klp-7(tm2143)
Image Name	Image Plane	Elapsed Time	Object #	X	Y	Distance	Velocity			Peak vel. pool	mutation	Ave	SD	SEM		n
mas51-2	18	-15	1	38.8127	27.8616	0	0	0.489682		0.489682	tm2143	1.01194	0.476999	0.127483		14
mas51-2	19	-10	1	38.372	26.9767	0.988539	0.187721			1.15587
mas51-2	20	-5	1	38.4462	26.8239	0.169837	0.0340765			0.705627
mas51-2	21	0	1	38.4363	26.2572	0.566795	0.112661			0.470452
mas51-2	22	5	1	38.6288	25.7571	0.535885	0.106517			0.530339
mas51-2	23	10	1	39.2783	24.4408	1.46778	0.290822			0.699428
mas51-2	24	15	1	39.9999	22.093	2.45625	0.489682			0.927264
mas51-2	25	20	1	41.6278	20.6976	2.14408	0.426173			0.852547
mas51-2	26	25	1	43.1137	19.5822	1.85795	0.368129			0.692354
mas51-2	27	30	1	43.1872	17.9233	1.6605	0.332101			1.68037
mas51-2	28	35	1	42.7906	17.2093	0.81681	0.162355			1.03878
mas51-2	29	40	1	43.2557	17.2093	0.465116	0.0913065			1.51663
										1.42713
mas51-3	20	-15	1	40.1163	41.0412	0.356334	0.0703801	1.15587		1.98066
mas51-3	21	-10	1	40.2946	40.9795	0.188678	0.0378568
mas51-3	22	-5	1	39.8402	40.7253	0.520717	0.104143
mas51-3	23	0	1	39.218	40.8541	0.635405	0.123981
mas51-3	24	5	1	37.8011	41.7566	1.67986	0.339159
mas51-3	25	10	1	35.8057	43.6716	2.76567	0.547984
mas51-3	26	15	1	33.9604	45.2359	2.4191	0.479315
mas51-3	27	20	1	32.6796	45.7945	1.39729	0.279458
mas51-3	28	25	1	30.4651	43.7209	3.03385	0.60112
mas51-3	29	30	1	29.3594	41.7123	2.29277	0.450092
mas51-3	30	35	1	29.3023	42.5581	0.8477	0.170598
mas51-3	31	40	1	31.6279	47.9069	5.83252	1.15587
mas51-4	30	-15	1	45.0037	36.3697	0.159649	0.0316324	0.705627
mas51-4	31	-10	1	45.1485	36.2121	0.214029	0.0426692
mas51-4	32	-5	1	45.2678	36.8361	0.635315	0.125507
mas51-4	33	0	1	45.7331	37.1696	0.572468	0.113765
mas51-4	34	5	1	46.1714	38.35	1.25911	0.251069
mas51-4	35	10	1	47.555	40.6728	2.70372	0.534015
mas51-4	36	15	1	49.186	43.2854	3.07986	0.619815
mas51-4	37	20	1	49.5077	45.411	2.14985	0.42997
mas51-4	38	25	1	48.4745	46.7136	1.66256	0.325418
mas51-4	39	30	1	48.9114	47.3289	0.754615	0.150923
mas51-4	40	35	1	52.3255	46.279	3.57188	0.705627
mas51-4	41	40	1	53.2557	45.1162	1.4891	0.296869
mas51-6	13	-10	1	37.6837	25.5521	0	0	0.470452
mas51-6	14	-5	1	37.0744	24.9036	0.889868	0.17103
mas51-6	15	0	1	36.3938	23.6108	1.46098	0.287707
mas51-6	16	5	1	36.4867	21.9419	1.67155	0.333244
mas51-6	17	10	1	36.9521	20.4108	1.60019	0.318067
mas51-6	18	15	1	37.8806	19.5806	1.24557	0.24832
mas51-6	19	20	1	37.2092	19.0697	0.843624	0.166658
mas51-6	20	25	1	35.9263	18.5129	1.39854	0.279709
mas51-6	21	30	1	35.1162	17.4418	1.34294	0.266933
mas51-6	22	35	1	36.8733	16.4553	2.01508	0.399262
mas51-6	23	40	1	38.9709	15.3268	2.3819	0.470452
mas51-7	26	-15	1	29.7456	27.697	1.43229	0.281228	0.530339
mas51-7	27	-10	1	28.94	28.3657	1.04703	0.208737
mas51-7	28	-5	1	27.9166	29.6528	1.64437	0.326848
mas51-7	29	0	1	27.1256	31.09	1.6405	0.328099
mas51-7	30	5	1	26.3067	32.7364	1.83883	0.366593
mas51-7	31	10	1	25.7385	34.1118	1.48809	0.294846
mas51-7	32	15	1	25.53	35.4573	1.3616	0.268985
mas51-7	33	20	1	25.4398	35.9544	0.505207	0.101041
mas51-7	34	25	1	24.5978	36.9058	1.27048	0.251729
mas51-7	35	30	1	25.8139	38.1395	1.73233	0.344332
mas51-7	36	35	1	26.279	37.9069	0.520015	0.102084
mas51-7	37	40	1	23.9365	36.7185	2.62677	0.530339
mas51_1	14	-20	1	59.068	55.1173	0	0	0.699428
mas51_1	15	-15	1	58.7712	55.1754	0.302468	0.0616526
mas51_1	16	-10	1	58.1932	55.5988	0.716483	0.142414
mas51_1	17	-5	1	57.6157	55.645	0.579348	0.115156
mas51_1	18	0	1	56.9767	55.5813	0.642177	0.127619
mas51_1	19	5	1	55.8139	55.5813	1.16279	0.231125
mas51_1	20	10	1	53.0232	55.5813	2.79069	0.556469
mas51_1	21	15	1	50.7932	54.5584	2.45333	0.490667
mas51_1	22	20	1	48.714	52.4711	2.94623	0.580082
mas51_1	23	25	1	47.6743	53.2557	1.30249	0.258893
mas51_1	24	30	1	46.5116	54.8836	2.00054	0.397642
mas51_1	25	35	1	46.5116	54.186	0.697673	0.13909
mas51_1	26	40	1	46.734	50.663	3.53002	0.699428
mas51_2	24	-10	1	78.6045	44.8836	0	0	0.927264
mas51_2	25	-5	1	78.6045	44.8836	0	0
mas51_2	26	0	1	79.5348	43.9534	1.31555	0.262322
mas51_2	27	4	1	80.465	43.9534	0.930231	0.1849
mas51_2	28	10	1	81.1627	43.4883	0.838499	0.166633
mas51_2	29	15	1	81.6278	41.3953	2.14408	0.401287
mas51_2	30	20	1	82.0929	39.3023	2.14408	0.45435
mas51_2	31	25	1	85.8138	37.4418	4.16012	0.826897
mas51_2	32	30	1	88.6045	33.7209	4.65116	0.927264
mas51_2	33	35	1	91.6278	33.7209	3.02325	0.599019
mas51_2	34	40	1	94.4185	31.6279	3.48837	0.689128
mas51_3	7	-10	1	64.1859	49.3022	0	0	0.852547
mas51_3	8	-5	1	64.1859	49.3022	0	0
mas51_3	9	0	1	62.7906	49.3022	1.39535	0.279069
mas51_3	10	5	1	60.2325	49.9999	2.65157	0.520527
mas51_3	11	10	1	58.372	49.9999	1.86046	0.372092
mas51_3	12	15	1	58.372	47.9069	2.09302	0.416025
mas51_3	13	20	1	56.9767	48.8371	1.677	0.33433
mas51_3	14	25	1	55.5813	49.7674	1.677	0.332276
mas51_3	15	30	1	53.9534	53.7208	4.27552	0.852547
mas51_3	16	35	1	53.0232	57.4418	3.83544	0.759945
mas51_3	17	40	1	52.0929	61.1627	3.83544	0.757543
mas51_4	14	-15	1	64.4183	52.3255	0	0	0.692354
mas51_4	15	-10	1	64.5063	51.2205	1.10853	0.213055
mas51_4	16	-5	1	65.1613	49.8964	1.47721	0.290048
mas51_4	17	0	1	65.1162	49.5348	0.364382	0.072644
mas51_4	18	5	1	63.7208	48.8371	1.56004	0.310086
mas51_4	19	10	1	63.4883	47.4418	1.41459	0.28112
mas51_4	20	15	1	64.2326	44.039	3.48323	0.692354
mas51_4	21	20	1	64.4663	41.2644	2.7844	0.553448
mas51_4	22	25	1	63.8201	39.4277	1.94713	0.3858
mas51_4	23	30	1	63.7208	39.0697	0.371451	0.0742903
mas51_4	24	35	1	66.0464	36.9767	3.12874	0.619922
mas51_4	25	40	1	65.2104	35.0244	2.12372	0.422126
mas51_5	23	-15	1	46.9767	48.372	0.465116	0.0930231	1.68037
mas51_5	24	-10	1	46.5116	48.372	0.465116	0.0924499
mas51_5	25	-5	1	46.0464	48.372	0.465116	0.0924315
mas51_5	26	0	1	47.4418	47.9069	1.47082	0.290562
mas51_5	27	5	1	46.0464	47.4418	1.47082	0.292352
mas51_5	28	10	1	43.7209	48.6046	2.60007	0.520015
mas51_5	29	15	1	42.7906	48.6046	0.930231	0.184863
mas51_5	30	20	1	42.7906	47.6743	0.930231	0.1849
mas51_5	31	25	1	42.7906	41.1627	6.51162	1.29843
mas51_5	32	30	1	44.6347	35.3944	6.05598	1.19992
mas51_5	33	35	1	44.8836	34.8837	0.568118	0.113624
mas51_5	34	40	1	37.6744	39.3023	8.45564	1.68037
mas51_6	14	-15	1	54.6511	93.7208	0	0	1.03878
mas51_6	15	-10	1	55.8139	95.1161	1.81633	0.447043
mas51_6	16	-5	1	56.7441	95.3487	0.95886	0.191198
mas51_6	17	0	1	56.7441	95.8138	0.465116	0.0918656
mas51_6	18	5	1	55.5813	97.6743	2.19395	0.437389
mas51_6	19	10	1	54.4185	102.325	4.7943	0.95886
mas51_6	20	15	1	53.2557	105.814	3.67706	0.726405
mas51_6	21	20	1	51.6278	107.442	2.3022	0.457604
mas51_6	22	25	1	51.1627	109.07	1.69305	0.336456
mas51_6	23	30	1	55.1162	110.93	4.36936	0.868488
mas51_6	24	35	1	59.9999	112.791	5.22609	1.03878
mas51_6	25	40	1	58.372	116.511	4.06145	0.807284
mas51_7	18	-15	1	94.6499	64.6516	0	0	1.51663
mas51_7	19	-10	1	94.926	64.8773	0.356616	0.0702138
mas51_7	20	-5	1	95.6144	64.048	1.07776	0.215553
mas51_7	21	0	1	96.105	63.3418	0.859864	0.169331
mas51_7	22	5	1	98.6045	63.9534	2.57325	0.511478
mas51_7	23	10	1	99.6908	64.7392	1.34074	0.266497
mas51_7	24	15	1	101.163	60.6976	4.30131	0.852252
mas51_7	25	20	1	102.093	54.6511	6.11764	1.21963
mas51_7	26	25	1	100.264	50.7796	4.28161	0.851045
mas51_7	27	30	1	99.9998	50.465	0.410912	0.0819202
mas51_7	28	35	1	102.791	53.4883	4.11437	0.815372
mas51_7	29	40	1	107.598	59.4158	7.63168	1.51663
mas51_8	15	-15	1	63.9704	65.094	0	0	1.42713
mas51_8	16	-10	1	63.2064	66.109	1.27038	0.311521
mas51_8	17	-5	1	61.8931	67.1526	1.67746	0.334421
mas51_8	18	0	1	60.9074	66.7125	1.07944	0.215889
mas51_8	19	5	1	59.9402	67.3609	1.16446	0.229315
mas51_8	20	10	1	58.0838	67.8585	1.92199	0.383248
mas51_8	21	15	1	56.279	68.372	1.8764	0.372894
mas51_8	22	20	1	54.4185	68.8371	1.91772	0.381181
mas51_8	23	25	1	54.0728	69.7679	0.992916	0.196734
mas51_8	24	30	1	55.8139	71.6278	2.54762	0.506385
mas51_8	25	35	1	54.4168	70.3535	1.89088	0.375847
mas51_8	26	40	1	51.1627	63.9534	7.17991	1.42713
mas51_9	21	-10	1	85.3487	76.0464	1.16279	0.231862	1.98066
mas51_9	22	-5	1	86.0464	76.0464	0.697673	0.138675
mas51_9	23	0	1	88.372	75.5813	2.37163	0.469909
mas51_9	24	5	1	94.4185	72.558	6.76019	1.34344
mas51_9	25	10	1	99.0696	69.9999	5.30823	1.05197
mas51_9	26	15	1	101.395	70.465	2.37163	0.472814
mas51_9	27	20	1	101.86	75.5813	5.13737	1.02114
mas51_9	28	25	1	102.093	83.2557	7.67793	1.52582
mas51_9	29	30	1	100.74	88.0345	4.96648	0.987175
mas51_9	30	35	1	101.001	89.8871	1.87082	0.371858
mas51_9	31	40	1	107.209	82.0929	9.96471	1.98066
MAS174 KLP-7(8A)
Image Name	Image Plane	Elapsed Time	Object #	X	Y	Distance	Velocity			Peak vel. pool	mutation	Ave	SD	SEM		n
mas174-1	19	-10	1	43.1097	28.1615	0.247835	0.0492615	0.581524		0.581524	8A	0.637436	0.18495	0.041356		20
mas174-1	20	-5	1	43.0052	27.4742	0.695201	0.13904			0.83349
mas174-1	21	0	1	42.9354	26.4562	1.02036	0.204072			0.426075
mas174-1	22	5	1	44.014	26.9072	1.16907	0.232328			0.481348
mas174-1	23	10	1	45.2941	28.0528	1.71792	0.337311			0.888978
mas174-1	24	15	1	45.998	27.7476	0.767139	0.152452			0.385259
mas174-1	25	20	1	45.6196	25.7747	2.00889	0.399302			0.395851
mas174-1	26	25	1	45.7007	24.8288	0.949353	0.188701			0.72421
mas174-1	27	30	1	47.6743	26.9767	2.91693	0.581524			0.762844
mas174-1	28	35	1	49.7889	29.4586	3.26055	0.543425			0.949931
mas174-1	29	40	1	50.465	29.5348	0.680463	0.135686			0.454226
										0.826897
mas174-7	14	-10	1	30.6574	19.0294	0	0	0.83349		0.717635
mas174-7	15	-5	1	29.6101	20.0572	1.46736	0.287211			0.955802
mas174-7	16	0	1	32.5581	17.6744	3.79058	0.746324			0.610574
mas174-7	17	5	1	36.1841	17.1818	3.65935	0.727359			0.515395
mas174-7	18	10	1	38.4569	16.968	2.28277	0.45374			0.628727
mas174-7	19	15	1	35.5813	16.7442	2.88423	0.575005			0.584705
mas174-7	20	20	1	31.8439	17.4119	3.79661	0.754644			0.456481
mas174-7	21	25	1	28.1532	19.4304	4.20662	0.83349			0.568774
mas174-7	22	30	1	28.6046	20.2325	0.920405	0.182947
mas174-7	23	35	1	30.9302	16.7442	4.19249	0.833332
mas174-7	24	40	1	33.7297	16.0102	2.89415	0.57515
mas174-6	17	-15	1	41.8807	30.3916	0.517604	0.103211	0.426075
mas174-6	18	-10	1	41.6664	31.1778	0.814865	0.162453
mas174-6	19	-5	1	42.6202	31.077	0.959115	0.191249
mas174-6	20	0	1	43.9534	30.9302	1.34127	0.268253
mas174-6	21	5	1	44.8836	30.6976	0.95886	0.190553
mas174-6	22	10	1	46.1131	29.7216	1.56978	0.313955
mas174-6	23	15	1	46.7186	28.2821	1.56167	0.310409
mas174-6	24	20	1	47.2327	28.5798	0.594075	0.118083
mas174-6	25	25	1	48.1402	29.8024	1.52257	0.302638
mas174-6	26	30	1	48.5109	30.2148	0.554516	0.110198
mas174-6	27	35	1	49.2561	29.2211	1.24211	0.247678
mas174-6	28	40	1	50.2484	27.3133	2.1504	0.426075
mas174-5	24	-10	1	26.7384	39.5216	0	0	0.481348
mas174-5	25	-5	1	26.8641	39.9199	0.417601	0.0822372
mas174-5	26	0	1	26.0663	41.1691	1.48226	0.296451
mas174-5	27	5	1	26.1242	42.0214	0.85422	0.16822
mas174-5	28	10	1	26.0445	41.4324	0.594374	0.118496
mas174-5	29	15	1	24.9942	41.899	1.14928	0.22844
mas174-5	30	20	1	24.8837	43.0232	1.1296	0.223153
mas174-5	31	25	1	25.1593	42.9542	0.284162	0.0564709
mas174-5	32	30	1	24.3161	42.0042	1.27025	0.252485
mas174-5	33	35	1	25.1488	43.943	2.11002	0.420659
mas174-5	34	40	1	25.8139	46.279	2.42888	0.481348
mas174-8	20	-10	1	28.5569	20.6797	0	0	0.888978
mas174-8	21	-5	1	31.6279	19.7674	3.20359	0.632746
mas174-8	22	0	1	32.7854	20.2544	1.25578	0.249608
mas174-8	23	5	1	29.0697	20.9302	3.7766	0.750665
mas174-8	24	10	1	28.1395	20.4651	1.04003	0.206724
mas174-8	25	15	1	32.5581	19.7674	4.47334	0.888978
mas174-8	26	20	1	32.7906	20.2325	0.520015	0.103362
mas174-8	27	25	1	28.6046	20.4651	4.19249	0.833332
mas174-8	28	30	1	25.7296	21.5024	3.05647	0.607528
mas174-8	29	35	1	28.1395	20	2.83993	0.564373
mas174-8	30	40	1	31.5857	18.4752	3.76844	0.749044
mas174-4	35	-10	1	36.4775	34.412	0	0	0.385259
mas174-4	36	-5	1	36.5116	35.1162	0.705056	0.138003
mas174-4	37	0	1	37.0693	35.4547	0.652369	0.12967
mas174-4	38	5	1	38.204	35.4135	1.13552	0.227105
mas174-4	39	10	1	39.5634	35.8094	1.41586	0.278768
mas174-4	40	15	1	41.0414	36.6111	1.68144	0.334216
mas174-4	41	20	1	42.3371	37.7661	1.73576	0.345012
mas174-4	42	25	1	43.9711	37.0503	1.7839	0.354581
mas174-4	43	30	1	45.227	35.5816	1.93246	0.385259
mas174-4	44	35	1	45.9159	34.5716	1.22256	0.242236
mas174-4	45	40	1	46.5116	36.0465	1.59057	0.317162
mas174-3	8	-20	1	35.5826	34.6476	0	0	0.395851
mas174-3	9	-15	1	35.4434	34.5851	0.152631	0.0301464
mas174-3	10	-10	1	35.0466	33.9667	0.734774	0.144271
mas174-3	11	-5	1	34.8889	33.9156	0.165694	0.032928
mas174-3	12	0	1	34.7985	33.4225	0.501349	0.0996519
mas174-3	13	5	1	34.5495	32.7016	0.76262	0.151584
mas174-3	14	10	1	33.8156	30.8503	1.99153	0.395851
mas174-3	15	15	1	33.1428	29.5563	1.45844	0.289833
mas174-3	16	20	1	32.7906	27.6744	1.91461	0.380562
mas174-3	17	25	1	32.9966	26.0145	1.67266	0.33247
mas174-3	18	30	1	32.7906	25.5814	0.479588	0.0953266
mas174-3	19	35	1	31.3953	26.5116	1.677	0.33433
mas174-3	20	40	1	30.9302	26.279	0.520015	0.103034
mas174-2	18	-15	1	48.0845	27.4687	0	0	0.72421
mas174-2	19	-10	1	48.9328	26.9958	0.971276	0.191838
mas174-2	20	-5	1	49.8847	26.8462	0.96354	0.184092
mas174-2	21	0	1	50.5142	26.9175	0.633567	0.126309
mas174-2	22	5	1	49.8795	25.4642	1.58589	0.315224
mas174-2	23	10	1	47.878	24.4299	2.25298	0.450595
mas174-2	24	15	1	47.9048	25.2046	0.775198	0.154084
mas174-2	25	20	1	50.465	26.279	2.77653	0.551885
mas174-2	26	25	1	52.3534	25.4721	2.05352	0.410703
mas174-2	27	30	1	50.6976	23.4883	2.58394	0.515139
mas174-2	28	35	1	47.138	22.4789	3.69999	0.72421
mas174-2	29	40	1	44.9685	22.6396	2.17543	0.432318
mas174-9	22	-15	1	22.1111	25.7771	0	0	0.762844
mas174-9	23	-10	1	23.2593	24.2507	1.91	0.481229
mas174-9	24	-5	1	22.3255	25.3488	1.44141	0.28742
mas174-9	25	0	1	21.264	28.3326	3.16699	0.629495
mas174-9	26	5	1	22.093	27.6744	1.05849	0.211697
mas174-9	27	10	1	23.2641	24.7387	3.16066	0.622299
mas174-9	28	15	1	24.2315	23.7812	1.36107	0.270537
mas174-9	29	20	1	21.1628	26.0465	3.81422	0.762844
mas174-9	30	25	1	20.2325	27.4418	1.677	0.332276
mas174-9	31	30	1	20.9302	25.8139	1.77111	0.350923
mas174-9	32	35	1	22.2001	22.2245	3.80747	0.756802
mas174-9	33	40	1	24.4186	22.3255	2.22075	0.441413
mas174-1	19	-10	1	29.0468	20.4754	0	0	0.977238
mas174-1	20	-5	1	28.4217	20.8496	0.728483	0.143884
mas174-1	21	0	1	25.8658	21.6891	2.69025	0.538049
mas174-1	22	5	1	26.5116	21.8604	0.668109	0.131182
mas174-1	23	10	1	29.3023	20	3.354	0.666533
mas174-1	24	15	1	28.7074	20.6067	0.849719	0.168897
mas174-1	25	20	1	23.9535	21.8604	4.91648	0.977238
mas174-1	26	25	1	24.186	23.0232	1.18582	0.237163
mas174-1	27	30	1	27.2093	19.3023	4.7943	0.949931
mas174-1	28	35	1	30.6976	19.7674	3.51924	0.703848
mas174-1	29	40	1	28.372	20	2.33718	0.460255
mas174-2	23	-15	1	32.3256	25.1163	0	0	0.454226
mas174-2	24	-10	1	31.7449	25.9047	0.979178	0.192827
mas174-2	25	-5	1	31.4092	25.8635	0.338237	0.0674315
mas174-2	26	0	1	30.8066	26.0075	0.619504	0.12353
mas174-2	27	5	1	29.4642	25.9541	1.34348	0.265353
mas174-2	28	10	1	29.0241	26.8253	0.976071	0.194011
mas174-2	29	15	1	28.4211	26.5784	0.651526	0.129502
mas174-2	30	20	1	27.9069	27.2093	0.813891	0.162778
mas174-2	31	25	1	27.6468	27.5004	0.390455	0.0771193
mas174-2	32	30	1	26.9446	27.2842	0.734745	0.14648
mas174-2	33	35	1	27.0582	28.45	1.17133	0.234266
mas174-2	34	40	1	26.279	26.279	2.30656	0.454226
mas174-3	19	-15	1	40.908	23.4686	0	0	0.826897
mas174-3	20	-10	1	41.3245	23.9923	0.669176	0.132196
mas174-3	21	-5	1	41.5268	24.6651	0.702538	0.138759
mas174-3	22	0	1	41.7422	23.7298	0.959765	0.191953
mas174-3	23	5	1	42.4394	23.866	0.710311	0.140322
mas174-3	24	10	1	43.9534	24.186	1.5475	0.308513
mas174-3	25	15	1	45.0892	26.5518	2.62433	0.518336
mas174-3	26	20	1	45.189	27.0916	0.548909	0.109105
mas174-3	27	25	1	45.1162	23.9535	3.13898	0.621949
mas174-3	28	30	1	44.186	20.4651	3.61027	0.717604
mas174-3	29	35	1	44.4185	20.6976	0.328886	0.065372
mas174-3	30	40	1	46.279	24.4186	4.16012	0.826897
mas174-4	18	-10	1	43.4855	44.1867	0	0	0.717635
mas174-4	19	-5	1	44.0037	44.3508	0.543499	0.10703
mas174-4	20	0	1	44.6511	44.186	0.668093	0.133219
mas174-4	21	5	1	44.8836	44.6511	0.520015	0.102385
mas174-4	22	10	1	45.3587	45.8718	1.30983	0.260352
mas174-4	23	15	1	44.4323	46.7627	1.28531	0.256293
mas174-4	24	20	1	46.7441	45.1162	2.83825	0.562364
mas174-4	25	25	1	48.7695	43.4876	2.59892	0.518125
mas174-4	26	30	1	48.372	44.6511	1.2295	0.245115
mas174-4	27	35	1	46.0464	47.4418	3.63267	0.717635
mas174-4	28	40	1	43.2557	47.9069	2.82919	0.562351
mas174-5	20	-5	1	47.2098	40.2325	0	0	0.955802
mas174-5	21	0	1	43.4883	41.1627	3.83597	0.75541
mas174-5	22	5	1	41.6813	41.783	1.91047	0.380875
mas174-5	23	10	1	45.5813	41.3953	3.91921	0.776697
mas174-5	24	15	1	49.3022	40.6976	3.78577	0.757153
mas174-5	25	20	1	49.0697	40.9302	0.328886	0.0645635
mas174-5	26	25	1	44.4185	42.093	4.7943	0.955802
mas174-5	27	30	1	41.278	43.3668	3.389	0.671487
mas174-5	28	35	1	42.5581	44.186	1.51974	0.302075
mas174-5	29	40	1	46.9767	43.9534	4.42471	0.87949
mas174-6	12	-10	1	37.4601	39.0408	0	0	0.610574
mas174-6	13	-5	1	36.9821	39.8034	0.900067	0.177248
mas174-6	14	0	1	37.0646	39.5228	0.292528	0.0581336
mas174-6	15	5	1	37.4587	39.9159	0.556662	0.111332
mas174-6	16	10	1	37.3751	41.4899	1.57621	0.312368
mas174-6	17	15	1	36.9286	41.7734	0.52888	0.104791
mas174-6	18	20	1	34.6511	41.3953	2.30871	0.458805
mas174-6	19	25	1	35.1162	41.3953	0.465116	0.0924499
mas174-6	20	30	1	37.5208	43.3068	3.0718	0.610574
mas174-6	21	35	1	38.1051	44.1567	1.03133	0.205608
mas174-6	22	40	1	36.0465	44.186	2.05881	0.410531
mas174-7	22	-10	1	38.8108	32.8079	0	0	0.515395
mas174-7	23	-5	1	38.6386	32.8971	0.193938	0.03796
mas174-7	24	0	1	39.2915	33.3526	0.796126	0.158213
mas174-7	25	5	1	40.7277	34.2391	1.68778	0.336546
mas174-7	26	10	1	41.1719	35.2335	1.08907	0.215786
mas174-7	27	15	1	41.7671	37.1707	2.02656	0.402814
mas174-7	28	20	1	42.3919	39.6877	2.59347	0.515395
mas174-7	29	25	1	42.7906	40.6976	1.08574	0.215809
mas174-7	30	30	1	44.4185	41.1627	1.69305	0.338609
mas174-7	31	35	1	45.5813	40.6976	1.25236	0.249673
mas174-7	32	40	1	45.5813	38.8371	1.86046	0.366377
mas174-1	28	0	1	28.641	21.5084	1.63397	0.324781	0.628727
mas174-1	29	5	1	27.0508	20.3686	1.9565	0.388889
mas174-1	30	10	1	26.3326	19.0863	1.46975	0.29208
mas174-1	31	15	1	24.9858	17.941	1.76793	0.353586
mas174-1	32	20	1	24.8837	18.6046	0.671453	0.132646
mas174-1	33	25	1	25.1395	17.7956	0.848477	0.16865
mas174-1	34	30	1	25.1162	16.0465	1.74929	0.347633
mas174-1	35	35	1	23.2558	18.6046	3.16313	0.628727
mas174-1	36	40	1	23.1278	20.4808	1.8805	0.373782
mas174-3	23	-10	1	34.6007	24.6002	0	0	0.584705
mas174-3	24	-5	1	35.563	24.2392	1.02779	0.202401
mas174-3	25	0	1	34.8687	23.765	0.840776	0.167652
mas174-3	26	5	1	33.4883	22.5581	1.83359	0.363302
mas174-3	27	10	1	33.8122	20.8475	1.74098	0.347086
mas174-3	28	15	1	34.0122	19.1414	1.71777	0.340354
mas174-3	29	20	1	32.699	18.1978	1.61707	0.321421
mas174-3	30	25	1	32.093	17.6744	0.800743	0.159638
mas174-3	31	30	1	34.8837	16.7442	2.94165	0.584705
mas174-3	32	35	1	37.7062	16.0059	2.91746	0.583491
mas174-3	33	40	1	36.9767	15.3488	0.981808	0.195735
mas174-2	31	-10	1	32.3257	36.5112	0	0	0.456481
mas174-2	32	-5	1	32.6217	37.2723	0.816672	0.16032
mas174-2	33	0	1	32.3479	37.7027	0.510091	0.102018
mas174-2	34	5	1	32.3767	38.2975	0.595568	0.118734
mas174-2	35	10	1	32.8122	39.165	0.970641	0.192932
mas174-2	36	15	1	34.3905	39.9337	1.75551	0.348939
mas174-2	37	20	1	34.6155	40.1611	0.319983	0.0636023
mas174-2	38	25	1	33.7209	40.9302	1.17977	0.234453
mas174-2	39	30	1	33.0265	42.5844	1.79401	0.357729
mas174-2	40	35	1	33.9923	44.0012	1.71469	0.340824
mas174-2	41	40	1	36.279	43.7209	2.30386	0.456481
mas174-4	35	-15	1	36.2599	34.1862	0	0	0.568774
mas174-4	36	-10	1	36.279	34.8837	0.697708	0.136564
mas174-4	37	-5	1	36.8547	35.2248	0.669165	0.133008
mas174-4	38	0	1	37.9731	35.1822	1.11925	0.22385
mas174-4	39	5	1	39.3542	35.5818	1.43767	0.283061
mas174-4	40	10	1	40.8336	36.3748	1.67852	0.333635
mas174-4	41	15	1	42.3196	37.5496	1.89436	0.376537
mas174-4	42	20	1	43.9208	36.957	1.70728	0.339352
mas174-4	43	25	1	45.227	35.5816	1.89685	0.378161
mas174-4	44	30	1	45.9159	34.5716	1.22256	0.242236
mas174-4	45	35	1	46.279	36.0465	1.51886	0.302864
mas174-4	46	40	1	45.4881	38.806	2.8706	0.568774
MAS156 KLP-7(N4E)
Image Name	Image Plane	Elapsed Time	Object #	X	Y	Distance	Velocity			Peak vel. pool	mutation	Ave	SD	SEM		n
mas156-11	10	-10	1	30.2325	32.5581	0	0	0.309103		0.309103	N4E	0.416035	0.167211	0.0591179		8
mas156-11	11	-5	1	30.2325	32.5581	0	0			0.547372
mas156-11	12	0	1	30	32.3255	0.328886	0.064946			0.306231
mas156-11	13	5	1	29.0697	31.3953	1.31555	0.26154			0.269536
mas156-11	14	10	1	28.6046	31.3953	0.465116	0.0924499			0.741959
mas156-11	15	15	1	28.1395	31.1627	0.520015	0.103362			0.27735
mas156-11	16	20	1	27.2093	30.9302	0.95886	0.19116			0.497759
mas156-11	17	25	1	25.8139	30.2325	1.56004	0.309103			0.378969
mas156-11	18	30	1	25.5792	29.1265	1.13068	0.224743
mas156-11	19	35	1	26.279	28.1395	1.20989	0.240486
mas156-11	20	40	1	25.5814	28.372	0.735412	0.145713
mas156-10	17	-10	1	30.9302	34.6496	0	0	0.547372
mas156-10	18	-5	1	30.6177	35.0436	0.502928	0.127227
mas156-10	19	0	1	30.5111	35.6498	0.615492	0.122706
mas156-10	20	5	1	30.4899	35.4407	0.210144	0.0416373
mas156-10	21	10	1	29.9539	35.6315	0.56902	0.113441
mas156-10	22	15	1	29.4851	35.8901	0.53532	0.106088
mas156-10	23	20	1	29.4489	37.0938	1.20422	0.239313
mas156-10	24	25	1	28.8148	37.5551	0.784183	0.156367
mas156-10	25	30	1	28.188	37.2942	0.679006	0.134537
mas156-10	26	35	1	27.2026	37.0566	1.01356	0.201463
mas156-10	27	40	1	29.0697	39.0697	2.74562	0.547372
mas156-9	17	-10	1	41.6254	33.9538	0	0	0.306231
mas156-9	18	-5	1	41.6278	34.6511	0.697273	0.137313
mas156-9	19	0	1	41.979	34.3715	0.448851	0.089217
mas156-9	20	5	1	43.0617	33.8263	1.21222	0.240951
mas156-9	21	10	1	44.0781	32.6681	1.54096	0.306231
mas156-9	22	15	1	44.6304	31.9814	0.881232	0.17516
mas156-9	23	20	1	45.6026	32.6567	1.18365	0.235272
mas156-9	24	25	1	46.5116	33.2558	1.08864	0.216386
mas156-9	25	30	1	47.6743	32.7906	1.25236	0.249673
mas156-9	26	35	1	48.3457	31.6322	1.33895	0.265297
mas156-9	27	40	1	48.6046	30.2325	1.4234	0.283773
mas156-8	16	-10	1	35.116	29.7674	0	0	0.27735
mas156-8	17	-5	1	35.1162	30.2325	0.465116	0.0918838
mas156-8	18	0	1	35.1162	30.6976	0.465116	0.0930231
mas156-8	19	5	1	35.5813	31.3953	0.838499	0.165613
mas156-8	20	10	1	36.7441	32.093	1.35603	0.269536
mas156-8	21	15	1	37.6744	32.093	0.930231	0.1849
mas156-8	22	20	1	38.372	33.0232	1.16279	0.231079
mas156-8	23	25	1	38.8371	33.9534	1.04003	0.206683
mas156-8	24	30	1	39.9999	33.7209	1.18582	0.235749
mas156-8	25	35	1	41.3953	33.7209	1.39535	0.27735
mas156-8	26	40	1	42.093	34.186	0.838499	0.166666
mas156-7	15	-10	1	42.5546	32.0954	0	0	0.741959
mas156-7	16	-5	1	43.7209	32.3255	1.18872	0.231223
mas156-7	17	0	1	45.5813	30.9302	2.32558	0.463724
mas156-7	18	5	1	47.4418	29.5348	2.32558	0.460784
mas156-7	19	10	1	48.372	29.3023	0.95886	0.19059
mas156-7	20	15	1	49.3626	29.487	1.00765	0.200888
mas156-7	21	20	1	50.465	28.8372	1.27971	0.253559
mas156-7	22	25	1	50.465	25.1162	3.72092	0.741959
mas156-7	23	30	1	51.1627	26.5116	1.56004	0.309103
mas156-7	24	35	1	52.6825	29.1217	3.02036	0.600231
mas156-7	25	40	1	53.2557	29.0697	0.575535	0.114398
mas156-6	14	-10	1	34.4176	22.7907	0	0	0.203905
mas156-6	15	-5	1	34.6511	22.7907	0.233555	0.0457144
mas156-6	16	0	1	34.6511	22.5581	0.232558	0.0457971
mas156-6	17	5	1	35.1162	22.5581	0.465116	0.0927264
mas156-6	18	10	1	35.0708	22.3228	0.239684	0.0474903
mas156-6	19	15	1	35.5787	21.7855	0.739324	0.147423
mas156-6	20	20	1	35.1162	21.6279	0.488607	0.0968115
mas156-6	21	25	1	34.8837	22.093	0.520015	0.104003
mas156-6	22	30	1	34.912	22.1727	0.0846285	0.0167151
mas156-6	23	35	1	35.5813	21.3953	1.02584	0.203905
mas156-6	24	40	1	35.8694	21.6226	0.366969	0.0729416
mas156-5	1	0	1	37.1962	20.4275	0	0	0.497759
mas156-5	2	5	1	37.2559	20.111	0.322062	0.063423
mas156-5	3	10	1	37.5479	19.8506	0.39125	0.0777679
mas156-5	4	15	1	38.607	20.172	1.10684	0.219959
mas156-5	5	20	1	39.3149	19.5135	0.966762	0.192774
mas156-5	6	25	1	40.3714	20.2793	1.30484	0.258538
mas156-5	7	30	1	41.6278	20.9302	1.41507	0.281271
mas156-5	8	35	1	42.5581	18.6046	2.50472	0.497759
mas156-5	9	40	1	42.3241	17.7925	0.845151	0.167989
mas156-4	14	-10	1	36.277	33.0227	0	0	0.378969
mas156-4	15	-5	1	36.5457	33.3844	0.450595	0.0890152
mas156-4	16	0	1	36.6533	33.3127	0.129232	0.0256821
mas156-4	17	5	1	36.3464	34.285	1.0196	0.202663
mas156-4	18	10	1	36.566	35.203	0.943871	0.187611
mas156-4	19	15	1	38.372	35.8139	1.9066	0.378969
mas156-4	20	20	1	38.5094	36.8814	1.07629	0.213889
mas156-4	21	25	1	38.8606	38.4441	1.60166	0.318358
mas156-4	22	30	1	38.9943	39.6193	1.18281	0.235104
mas156-4	23	35	1	38.795	40.4359	0.840524	0.167069
mas156-4	24	40	1	40.2325	39.7674	1.58529	0.315041
MAS145 KLP-7(N4A)
Image Name	Image Plane	Elapsed Time	Object #	X	Y	Distance	Velocity			Peak vel. pool	mutation	Ave	SD	SEM		n
mas145-3	7	-10	1	47.2078	21.8598	0	0	0.411076		0.411076	N4A	0.401669	0.159097	0.0479697		11
mas145-3	8	-5	1	47.8429	21.9668	0.644036	0.127988			0.717319
mas145-3	9	0	1	48.3503	21.6338	0.606899	0.120632			0.268507
mas145-3	10	5	1	48.82	22.2499	0.774711	0.154448			0.24212
mas145-3	11	10	1	49.5348	22.5581	0.778434	0.154728			0.376123
mas145-3	12	15	1	50.2325	22.7907	0.735412	0.145252			0.466972
mas145-3	13	20	1	51.0887	21.8853	1.24606	0.249261			0.284992
mas145-3	14	25	1	51.3766	22.0027	0.310939	0.0617924			0.336379
mas145-3	15	30	1	52.3255	22.7907	1.2334	0.244431			0.28031
mas145-3	16	35	1	52.9687	22.392	0.756719	0.150861			0.365699
mas145-3	17	40	1	53.7208	20.4651	2.06853	0.411076			0.668864
mas145-4	15	-10	1	22.0899	20.9291	0	0	0.717319
mas145-4	16	-5	1	21.8604	20.4651	0.517682	0.101327
mas145-4	17	0	1	22.4207	20.0799	0.679939	0.135554
mas145-4	18	5	1	23.0232	19.7674	0.678702	0.134904
mas145-4	19	10	1	22.7125	19.4562	0.439772	0.0874124
mas145-4	20	15	1	20.9003	18.8113	1.92347	0.383391
mas145-4	21	20	1	22.093	17.9069	1.49677	0.299353
mas145-4	22	25	1	24.186	17.6744	2.1059	0.414711
mas145-4	23	30	1	23.0232	17.2093	1.25236	0.248978
mas145-4	24	35	1	19.5349	18.1395	3.61027	0.717319
mas145-4	25	40	1	18.8372	18.3721	0.735412	0.146205
mas145-1	14	-10	1	38.8664	22.4973	0	0	0.268507
mas145-1	15	-5	1	39.4464	22.578	0.585609	0.115642
mas145-1	16	0	1	40.1398	22.4442	0.706197	0.140369
mas145-1	17	5	1	41.3226	22.5402	1.18671	0.235879
mas145-1	18	10	1	41.9338	23.0508	0.796417	0.158302
mas145-1	19	15	1	42.2488	22.6875	0.480902	0.0955877
mas145-1	20	20	1	43.1195	22.4059	0.915114	0.181859
mas145-1	21	25	1	44.4438	22.6723	1.35086	0.268507
mas145-1	22	30	1	45.2677	23.0775	0.91816	0.182537
mas145-1	23	35	1	46.3521	23.3953	1.12994	0.224507
mas145-1	24	40	1	47.0397	23.0116	0.787385	0.156538
mas145-2	17	-10	1	36.9777	27.8725	0	0	0.24212
mas145-2	18	-5	1	37.2359	28.2471	0.454885	0.0890012
mas145-2	19	0	1	37.9784	28.248	0.74252	0.148089
mas145-2	20	5	1	38.1106	27.9001	0.372109	0.0739485
mas145-2	21	10	1	38.6046	27.6744	0.543162	0.108307
mas145-2	22	15	1	39.3005	27.6106	0.698831	0.138465
mas145-2	23	20	1	40.0481	27.8171	0.775567	0.154158
mas145-2	24	25	1	40.9302	26.9767	1.21835	0.24212
mas145-2	25	30	1	41.8604	26.7441	0.95886	0.19059
mas145-2	26	35	1	42.6282	27.0013	0.809725	0.160947
mas145-2	27	40	1	43.378	26.7242	0.799393	0.158893
mas145-5	4	-10	1	33.0231	28.8353	0	0	0.376123
mas145-5	5	-5	1	33.187	29.1936	0.394081	0.0775902
mas145-5	6	0	1	33.1751	29.7156	0.522077	0.104124
mas145-5	7	5	1	32.5581	30.4651	0.970754	0.192955
mas145-5	8	10	1	32.5158	31.1247	0.661007	0.131361
mas145-5	9	15	1	32.531	32.0699	0.945269	0.187889
mas145-5	10	20	1	31.9935	32.7938	0.901677	0.179189
mas145-5	11	25	1	33.4883	33.9534	1.8919	0.376123
mas145-5	12	30	1	33.2542	35.1478	1.21709	0.241869
mas145-5	13	35	1	32.7937	36.16	1.112	0.221029
mas145-5	14	40	1	32.1178	37.3652	1.38183	0.274608
mas145-7	21	-10	1	42.5576	32.0932	0	0	0.466972
mas145-7	22	-5	1	42.5365	32.1161	0.0311906	0.00618002
mas145-7	23	0	1	43.0232	32.7906	0.831787	0.16586
mas145-7	24	5	1	44.186	33.7209	1.4891	0.295925
mas145-7	25	10	1	44.6511	33.9534	0.520015	0.103362
mas145-7	26	15	1	45.4378	34.7791	1.14044	0.227406
mas145-7	27	20	1	46.6881	36.139	1.84732	0.366024
mas145-7	28	25	1	48.5605	37.3671	2.23926	0.445004
mas145-7	29	30	1	50.1697	39.0788	2.34934	0.466972
mas145-7	30	35	1	51.6278	40.2325	1.85933	0.370753
mas145-7	31	40	1	52.3954	40.6301	0.864415	0.172883
mas145-1	12	-10	1	35.3268	36.4902	0	0	0.284992
mas145-1	13	-5	1	35.4167	36.7655	0.289658	0.0572221
mas145-1	14	0	1	35.2372	36.7384	0.181577	0.0361996
mas145-1	15	5	1	35.2314	36.7437	0.00780804	0.00155663
mas145-1	16	10	1	34.8265	36.264	0.627783	0.124783
mas145-1	17	15	1	34.3915	34.8978	1.43379	0.284992
mas145-1	18	20	1	34.2898	33.8886	1.01427	0.201605
mas145-1	19	25	1	34.1849	33.2803	0.617309	0.122677
mas145-1	20	30	1	34.2119	32.1786	1.10206	0.219054
mas145-1	21	35	1	34.2041	31.3428	0.835869	0.166144
mas145-1	22	40	1	33.9868	30.5975	0.77628	0.154299
mas145-3	14	-10	1	33.274	30.6699	0	0	0.336379
mas145-3	15	-5	1	33.3728	30.8178	0.177924	0.035149
mas145-3	16	0	1	33.1157	30.9444	0.286669	0.0569691
mas145-3	17	5	1	32.1683	31.0245	0.950797	0.188988
mas145-3	18	10	1	31.4448	31.4108	0.82011	0.163011
mas145-3	19	15	1	30.9622	31.6546	0.540752	0.107484
mas145-3	20	20	1	30.2761	32.3872	1.00371	0.199466
mas145-3	21	25	1	29.4492	33.0041	1.03169	0.205066
mas145-3	22	30	1	28.4511	33.5339	1.12993	0.224593
mas145-3	23	35	1	27.1399	33.5305	1.31123	0.260629
mas145-3	24	40	1	25.5515	32.9457	1.69266	0.336379
mas145-4	7	-10	1	32.3246	26.5116	0	0	0.28031
mas145-4	8	-5	1	32.076	26.396	0.274179	0.0539935
mas145-4	9	0	1	31.9836	26.4634	0.114387	0.022809
mas145-4	10	5	1	31.996	26.4908	0.0300491	0.00595385
mas145-4	11	10	1	30.6976	26.9767	1.38637	0.275511
mas145-4	12	15	1	29.5772	27.1438	1.1328	0.225164
mas145-4	13	20	1	29.1975	26.9158	0.442956	0.0883263
mas145-4	14	25	1	28.377	26.9482	0.821075	0.164215
mas145-4	15	30	1	27.0167	27.2752	1.39911	0.278043
mas145-4	16	35	1	25.6067	27.2457	1.41024	0.28031
mas145-4	17	40	1	24.719	28.0839	1.2209	0.243402
mas145-5	10	-10	1	33.9527	30.9296	0	0	0.365699
mas145-5	11	-5	1	34.3447	31.0579	0.412475	0.0814685
mas145-5	12	0	1	34.8833	31.279	0.582192	0.116438
mas145-5	13	5	1	35.5907	31.8513	0.909882	0.181432
mas145-5	14	10	1	36.3723	31.4435	0.88156	0.175226
mas145-5	15	15	1	37.4173	31.5553	1.05102	0.208868
mas145-5	16	20	1	38.3997	31.2328	1.03396	0.206173
mas145-5	17	25	1	38.7382	31.5171	0.442052	0.0884103
mas145-5	18	30	1	39.7997	30.956	1.20061	0.239357
mas145-5	19	35	1	41.6278	31.1627	1.83983	0.365699
mas145-5	20	40	1	42.3255	31.6279	0.838499	0.166666
mas145-6	16	-15	1	43.9527	26.5115	0	0
mas145-6	17	-10	1	44.6949	26.6096	0.74867	0.147434	0.668864
mas145-6	18	-5	1	44.4658	26.2873	0.395481	0.078844
mas145-6	19	0	1	45.4866	26.0942	1.03895	0.20779
mas145-6	20	5	1	45.9856	26.7621	0.833664	0.166234
mas145-6	21	10	1	45.925	26.7152	0.0766127	0.0152281
mas145-6	22	15	1	46.3026	25.8404	0.952846	0.189357
mas145-6	23	20	1	47.3849	26.4859	1.26014	0.251274
mas145-6	24	25	1	48.1573	27.7926	1.51786	0.300745
mas145-6	25	30	1	47.6743	25.5814	2.26332	0.449875
mas145-6	26	35	1	47.5431	23.1284	2.45647	0.489726
mas145-6	27	40	1	50.2325	25.1162	3.34432	0.668864
MAS152 KLP-7 (T119E)
Image Name	Image Plane	Elapsed Time	Object #	X	Y	Distance	Velocity			Peak vel. pool	mutation	Ave	SD	SEM		n
mas152-10	28	-15	1	45.7268	32.1716	0	0			0.808607	T119E	0.470027	0.184555	0.0461386		16
mas152-10	29	-10	1	45.6483	31.9256	0.258207	0.0509989	0.808607		0.335183
mas152-10	30	-5	1	46.3727	32.4215	0.87787	0.175049			0.414586
mas152-10	31	0	1	47.0638	31.9666	0.827321	0.164445			0.284156
mas152-10	32	5	1	47.2982	32.0826	0.261533	0.051974			0.217814
mas152-10	33	10	1	48.2769	31.7464	1.03489	0.205703			0.359996
mas152-10	34	15	1	49.496	31.3522	1.28116	0.254654			0.347685
mas152-10	35	20	1	49.0313	31.5857	0.520065	0.103372			0.549474
mas152-10	36	25	1	50.3017	31.787	1.2863	0.255625			0.363331
mas152-10	37	30	1	50.2484	31.1404	0.648757	0.129751			0.298785
mas152-10	38	35	1	50.9302	30.9302	0.713419	0.140936			0.707106
mas152-10	39	40	1	53.0232	34.4185	4.0681	0.808607			0.363132
										0.741361
mas152-9	24	-10	1	31.845	33.713	0	0	0.335183		0.699459
mas152-9	25	-5	1	31.6921	33.5499	0.22362	0.0437698			0.465678
mas152-9	26	0	1	31.3066	33.5024	0.388358	0.0776716			0.564085
mas152-9	27	5	1	30.6961	33.044	0.763492	0.151727
mas152-9	28	10	1	30.0986	32.8928	0.616248	0.120999
mas152-9	29	15	1	29.7043	32.2143	0.784731	0.155948
mas152-9	30	20	1	29.2701	31.4644	0.866565	0.172795
mas152-9	31	25	1	28.6393	31.2398	0.66957	0.132667
mas152-9	32	30	1	28.7329	29.5561	1.6863	0.335183
mas152-9	33	35	1	28.1076	29.7116	0.644357	0.128052
mas152-9	34	40	1	26.7226	30.428	1.55926	0.31092
mas152-8	19	-15	1	36.7197	23.9674	0	0
mas152-8	20	-10	1	36.63	23.8386	0.156944	0.0309066	0.414586
mas152-8	21	-5	1	36.5978	22.8246	1.01458	0.201665
mas152-8	22	0	1	36.0134	22.5139	0.66189	0.132378
mas152-8	23	5	1	36.3725	22.3132	0.411382	0.0817532
mas152-8	24	10	1	36.2808	21.51	0.808405	0.161197
mas152-8	25	15	1	36.0521	21.2605	0.338462	0.0676924
mas152-8	26	20	1	35.5429	20.7703	0.706773	0.139183
mas152-8	27	25	1	35.931	20.6762	0.399363	0.0793646
mas152-8	28	30	1	35.965	19.584	1.09267	0.21788
mas152-8	29	35	1	36.5724	17.5817	2.09242	0.414586
mas152-8	30	40	1	37.6744	17.2093	1.16317	0.2312
mas152-7	12	-10	1	42.5246	33.2435	0	0	0.284156
mas152-7	13	-5	1	42.7906	33.2558	0.266287	0.0522848
mas152-7	14	0	1	43.2851	32.6564	0.776985	0.15301
mas152-7	15	5	1	43.8411	32.7126	0.558885	0.111066
mas152-7	16	10	1	44.8532	32.3241	1.08403	0.21547
mas152-7	17	15	1	45.0449	32.1165	0.282586	0.056337
mas152-7	18	20	1	45.7857	32.8557	1.04656	0.208686
mas152-7	19	25	1	46.6398	33.3837	1.00419	0.1996
mas152-7	20	30	1	46.8715	33.0521	0.404532	0.0801529
mas152-7	21	35	1	47.6426	32.2822	1.08968	0.217937
mas152-7	22	40	1	49.0774	32.4349	1.44294	0.284156
mas152-6	12	-10	1	33.4785	31.3982	0	0	0.217814
mas152-6	13	-5	1	33.6054	31.5056	0.166315	0.0328556
mas152-6	14	0	1	33.6893	31.3956	0.138347	0.0275812
mas152-6	15	5	1	34.0996	31.487	0.420313	0.0837945
mas152-6	16	10	1	34.545	31.2979	0.483864	0.0950056
mas152-6	17	15	1	35.2253	30.9299	0.773428	0.153702
mas152-6	18	20	1	35.0354	31.493	0.594233	0.118491
mas152-6	19	25	1	35.0001	31.633	0.144419	0.0287917
mas152-6	20	30	1	35.3319	31.5329	0.346556	0.0693112
mas152-6	21	35	1	36.2324	30.954	1.07055	0.210159
mas152-6	22	40	1	37.2376	30.5264	1.09234	0.217814
mas152-5	28	-10	1	39.5347	26.9766	0	0	0.359996
mas152-5	29	-5	1	39.9687	26.7772	0.477658	0.0943616
mas152-5	30	0	1	40.2557	26.5828	0.346613	0.0693227
mas152-5	31	5	1	40.2111	26.4192	0.169591	0.0334962
mas152-5	32	10	1	41.0306	25.8404	1.00327	0.199418
mas152-5	33	15	1	41.509	24.3097	1.60372	0.31972
mas152-5	34	20	1	41.4566	23.2491	1.06189	0.211744
mas152-5	35	25	1	41.9677	22.7282	0.729718	0.145478
mas152-5	36	30	1	41.7334	22.7659	0.237366	0.0474733
mas152-5	37	35	1	41.1591	21.6841	1.22478	0.23973
mas152-5	38	40	1	40.2489	20.1179	1.8115	0.359996
mas152-4	7	-10	1	34.4125	36.2356	0	0	0.347685
mas152-4	8	-5	1	34.4185	36.279	0.0437809	0.00856769
mas152-4	9	0	1	34.4892	36.6713	0.398553	0.0792194
mas152-4	10	5	1	33.7441	37.5281	1.13544	0.225688
mas152-4	11	10	1	33.443	37.9208	0.494869	0.098364
mas152-4	12	15	1	34.2035	38.5062	0.959713	0.190722
mas152-4	13	20	1	33.9794	38.7575	0.336708	0.0671401
mas152-4	14	25	1	33.2558	38.6046	0.739661	0.14746
mas152-4	15	30	1	33.0232	40.2325	1.64443	0.328886
mas152-4	16	35	1	33.7209	41.8604	1.77111	0.347685
mas152-4	17	40	1	32.7266	42.1934	1.04856	0.209085
mas152-3	40	-20	1	34.6516	25.0776	0	0
mas152-3	41	-15	1	33.2558	26.0465	1.69909	0.33559
mas152-3	42	-10	1	32.4845	26.7685	1.05655	0.209342	0.549474
mas152-3	43	-5	1	32.7935	26.1598	0.68264	0.135257
mas152-3	44	0	1	32.6995	25.2069	0.957594	0.190339
mas152-3	45	5	1	31.5983	25.1066	1.10577	0.219792
mas152-3	46	10	1	32.1051	24.4551	0.825407	0.164064
mas152-3	47	15	1	33.0364	23.1325	1.61758	0.321459
mas152-3	48	20	1	33.2443	22.6126	0.559902	0.111645
mas152-3	49	25	1	31.6118	23.9465	2.10817	0.416388
mas152-3	50	30	1	30.3213	25.2081	1.80472	0.359864
mas152-3	51	35	1	30.7002	24.6621	0.664566	0.132913
mas152-3	52	40	1	32.0682	22.2498	2.77319	0.549474
mas152-11	33	-10	1	35.1379	39.0437	0	0	0.363331
mas152-11	34	-5	1	34.781	39.0304	0.357205	0.0703437
mas152-11	35	0	1	34.762	39.1858	0.15649	0.0311052
mas152-11	36	5	1	34.7646	39.4478	0.262073	0.0520813
mas152-11	37	10	1	34.6795	40.6779	1.23299	0.245079
mas152-11	38	15	1	34.7328	41.9419	1.26511	0.251463
mas152-11	39	20	1	34.5759	42.3843	0.469474	0.0933163
mas152-11	40	25	1	33.9888	42.4686	0.593158	0.117877
mas152-11	41	30	1	34.2498	42.9247	0.525486	0.104783
mas152-11	42	35	1	34.5228	44.3595	1.46053	0.290307
mas152-11	43	40	1	36.0465	45.3488	1.81666	0.363331
mas152-1	13	-10	1	31.8597	26.0477	0	0	0.298785
mas152-1	14	-5	1	31.5925	26.0768	0.26883	0.0524546
mas152-1	15	0	1	30.9792	26.1173	0.614669	0.122176
mas152-1	16	5	1	30.6063	25.7757	0.505691	0.100515
mas152-1	17	10	1	30.8641	25.7561	0.258506	0.0513724
mas152-1	18	15	1	30.3627	25.2613	0.704508	0.14048
mas152-1	19	20	1	29.6736	24.9998	0.737035	0.146499
mas152-1	20	25	1	28.8968	24.903	0.78281	0.156562
mas152-1	21	30	1	27.9995	24.4995	0.983807	0.193701
mas152-1	22	35	1	26.5568	24.0774	1.50319	0.298785
mas152-1	23	40	1	25.8341	23.4545	0.954092	0.189643
mas152-2	19	-10	1	32.789	24.1862	0	0	0.707106
mas152-2	20	-5	1	32.5581	23.4883	0.735123	0.144738
mas152-2	21	0	1	32.3255	23.7209	0.328886	0.0649716
mas152-2	22	5	1	32.093	23.0232	0.735412	0.146613
mas152-2	23	10	1	31.7422	22.9962	0.35176	0.0699185
mas152-2	24	15	1	31.1627	23.7209	0.927867	0.185573
mas152-2	25	20	1	30.8469	22.6887	1.07947	0.212577
mas152-2	26	25	1	30.2325	21.1628	1.64495	0.326963
mas152-2	27	30	1	29.0697	22.5581	1.81633	0.360957
mas152-2	28	35	1	28.372	26.0465	3.55745	0.707106
mas152-2	29	40	1	28.6046	25.8139	0.328886	0.065372
mas152-4	1	-5	1	29.3054	34.8767	0	0	0.363132
mas152-4	2	0	1	28.8945	34.5696	0.513009	0.100708
mas152-4	3	5	1	28.7665	33.6928	0.886156	0.176139
mas152-4	4	10	1	28.2989	33.0025	0.833741	0.16625
mas152-4	5	15	1	27.8639	32.0255	1.06944	0.213888
mas152-4	6	20	1	27.8104	30.9393	1.08755	0.214127
mas152-4	7	25	1	27.7765	31.0193	0.0868652	0.017266
mas152-4	8	30	1	27.4153	29.7498	1.31986	0.262345
mas152-4	9	35	1	27.529	27.9264	1.82692	0.363132
mas152-4	10	40	1	26.5116	28.372	1.11074	0.220735
mas152-3	23	-10	1	31.1865	32.0659	0	0	0.741361
mas152-3	24	-5	1	30.1548	32.7683	1.24804	0.245773
mas152-3	25	0	1	28.8372	33.0232	1.3421	0.266767
mas152-3	26	5	1	28.3342	32.675	0.611776	0.121577
mas152-3	27	10	1	27.8378	33.3481	0.836296	0.166229
mas152-3	28	15	1	26.7441	34.6511	1.70119	0.340239
mas152-3	29	20	1	25.4133	34.2267	1.39689	0.278487
mas152-3	30	25	1	24.1458	32.0388	2.52847	0.501083
mas152-3	31	30	1	23.5522	30.339	1.80047	0.355613
mas152-3	32	35	1	23.0232	32.7906	2.50802	0.498513
mas152-3	33	40	1	22.4896	36.4708	3.71867	0.741361
mas152-2	37	-10	1	28.1394	29.0678	0	0	0.699459
mas152-2	38	-5	1	27.9368	29.3914	0.381754	0.0749565
mas152-2	39	0	1	27.768	28.3502	1.05471	0.21027
mas152-2	40	5	1	28.0608	26.8899	1.48941	0.297883
mas152-2	41	10	1	27.8994	27.203	0.352245	0.0702243
mas152-2	42	15	1	26.6212	29.0691	2.2619	0.448256
mas152-2	43	20	1	25.4266	28.8019	1.22418	0.244836
mas152-2	44	25	1	26.9767	25.5814	3.57423	0.699459
mas152-2	45	30	1	27.893	22.6035	3.11566	0.619292
mas152-2	46	35	1	26.9767	23.2558	1.12473	0.224229
mas152-2	47	40	1	24.8141	25.8657	3.38943	0.675859
mas152-1	19	-10	1	24.1864	34.8833	0	0	0.465678
mas152-1	20	-5	1	24.1909	34.7951	0.0882255	0.0172653
mas152-1	21	0	1	24.4153	35.3329	0.582719	0.115826
mas152-1	22	5	1	23.9234	36.9952	1.73356	0.345676
mas152-1	23	10	1	23.1524	37.3015	0.82965	0.164385
mas152-1	24	15	1	24.2208	37.6095	1.11195	0.220976
mas152-1	25	20	1	25.5814	38.8371	1.83253	0.364247
mas152-1	26	25	1	26.3748	40.5254	1.86536	0.371957
mas152-1	27	30	1	25.1184	42.0945	2.01013	0.402027
mas152-1	28	35	1	22.755	42.1847	2.36518	0.465678
mas152-1	29	40	1	23.2558	42.3255	0.520208	0.103093
mas152-5	11	-10	1	46.746	43.9487	0	0	0.564085
mas152-5	12	-5	1	46.0464	45.1162	1.361	0.269666
mas152-5	13	0	1	45.1433	45.5393	0.99732	0.198867
mas152-5	14	5	1	44.4532	46.281	1.01312	0.200738
mas152-5	15	10	1	44.195	47.2799	1.03164	0.205016
mas152-5	16	15	1	44.0593	47.1842	0.166032	0.0330018
mas152-5	17	20	1	43.9534	48.8371	1.65633	0.330275
mas152-5	18	25	1	44.2903	48.8547	0.337335	0.067467
mas152-5	19	30	1	43.1301	49.3093	1.24608	0.246114
mas152-5	20	35	1	40.4651	50.2325	2.82042	0.564085
mas152-5	21	40	1	39.0697	49.5348	1.56004	0.311014
MAS149 KLP-7(T119A)
Image Name	Image Plane	Elapsed Time	Object #	X	Y	Distance	Velocity			Peak vel. pool	mutation	Ave	SD	SEM		n
mas149-1	17	-10	1	39.5538	24.8531	0	0	0.425151		0.425151	T119A	0.433647	0.220036	0.063519		12
mas149-1	18	-5	1	39.721	24.2907	0.586652	0.115893			0.87968
mas149-1	19	0	1	40.3901	23.9273	0.761468	0.151325			0.499999
mas149-1	20	5	1	40.5995	23.4817	0.49229	0.0978512			0.486707
mas149-1	21	10	1	40.7923	22.5037	0.996805	0.198132			0.816382
mas149-1	22	15	1	41.5849	21.9497	0.967023	0.192213			0.422897
mas149-1	23	20	1	43.31	20.7076	2.12576	0.425151			0.255516
mas149-1	24	25	1	43.5727	20.0667	0.692688	0.138096			0.247197
mas149-1	25	30	1	42.9063	19.6716	0.774731	0.154452			0.438888
mas149-1	26	35	1	43.9387	19.3316	1.08691	0.216042			0.207808
mas149-1	27	40	1	44.3143	18.3719	1.03052	0.204835			0.222197
										0.301348
mas149-2	24	-15	1	44.5979	26.7943	0	0	0.87968
mas149-2	25	-10	1	44.8417	26.7424	0.249272	0.0493999
mas149-2	26	-5	1	45.1162	26.0465	0.748097	0.149142
mas149-2	27	0	1	45.8139	26.9767	1.16279	0.232558
mas149-2	28	5	1	45.8139	27.9069	0.930231	0.1849
mas149-2	29	10	1	45.5813	25.5814	2.33718	0.464463
mas149-2	30	15	1	44.4866	23.6378	2.23062	0.446124
mas149-2	31	20	1	45.5813	24.4186	1.34459	0.268114
mas149-2	32	25	1	46.9767	28.6046	4.41247	0.87968
mas149-2	33	30	1	48.372	28.6046	1.39535	0.278235
mas149-2	34	35	1	47.9069	24.8837	3.74988	0.742992
mas149-2	35	40	1	45.8209	21.977	3.57774	0.708884
mas149-4	17	-10	1	41.3781	35.542	0	0	0.499999
mas149-4	18	-5	1	40.6257	36.7731	1.4428	0.284128
mas149-4	19	0	1	41.0819	36.5987	0.488379	0.0973642
mas149-4	20	5	1	41.1627	36.0465	0.558115	0.110605
mas149-4	21	10	1	40.6622	35.5713	0.690167	0.137156
mas149-4	22	15	1	39.7674	35.8139	0.927087	0.184275
mas149-4	23	20	1	41.1627	37.9069	2.5155	0.499999
mas149-4	24	25	1	41.3953	36.7441	1.18582	0.235702
mas149-4	25	30	1	40.0999	35.5125	1.78749	0.355225
mas149-4	26	35	1	39.0697	34.8837	1.2069	0.239893
mas149-4	27	40	1	38.3526	36.049	1.36826	0.271965
mas149-5	12	-30	1	37.2926	29.6855	0.201455	0.0399157
mas149-5	13	-25	1	37.1159	29.7397	0.184809	0.0367268
mas149-5	14	-20	1	37.0277	29.6432	0.130788	0.0259965
mas149-5	15	-15	1	37.0652	29.6391	0.0377416	0.00750182
mas149-5	16	-10	1	37.0208	29.6124	0.0517736	0.0102909	0.486707
mas149-5	17	-5	1	37.256	29.466	0.277083	0.0550643
mas149-5	18	0	1	37.1657	29.4264	0.0986468	0.0196078
mas149-5	19	5	1	37.0453	29.5845	0.198798	0.0396406
mas149-5	20	10	1	37.3248	29.067	0.588142	0.116533
mas149-5	21	15	1	37.9839	27.9846	1.26729	0.251846
mas149-5	22	20	1	38.5592	26.3037	1.77666	0.353143
mas149-5	23	25	1	39.4121	24.0084	2.44862	0.486707
mas149-5	24	30	1	40.8128	22.0158	2.4357	0.484138
mas149-5	25	35	1	42.3407	20.4978	2.15374	0.428009
mas149-5	26	40	1	43.0339	19.2788	1.40235	0.278742
mas149-6	15	-5	1	39.0612	27.4282	0	0	0.816382
mas149-6	16	0	1	39.8385	27.644	0.806737	0.159371
mas149-6	17	5	1	40.6808	27.5725	0.84531	0.168523
mas149-6	18	10	1	41.2293	28.389	0.983564	0.195501
mas149-6	19	15	1	40.9877	30.5842	2.20852	0.440295
mas149-6	20	20	1	41.4446	30.629	0.459148	0.0909924
mas149-6	21	25	1	43.7209	27.2093	4.10803	0.816382
mas149-6	22	30	1	43.7209	26.9767	0.232558	0.0463724
mas149-6	23	35	1	43.7209	30.4651	3.48837	0.697673
mas149-6	24	40	1	42.8543	33.3377	3.00047	0.596278
mas149-10	20	-10	1	34.9512	26.6547	0	0	0.422897
mas149-10	21	-5	1	34.7113	27.1715	0.569786	0.111876
mas149-10	22	0	1	34.4252	27.717	0.615976	0.122827
mas149-10	23	5	1	34.1927	27.8113	0.250928	0.0497085
mas149-10	24	10	1	34.1827	28.5111	0.699955	0.138715
mas149-10	25	15	1	33.7491	28.6243	0.448108	0.0893535
mas149-10	26	20	1	33.1184	29.582	1.14671	0.228611
mas149-10	27	25	1	31.4401	30.9006	2.13436	0.422897
mas149-10	28	30	1	31.0112	32.3093	1.47256	0.292698
mas149-10	29	35	1	31.0956	33.7227	1.41593	0.281441
mas149-10	30	40	1	31.0797	34.1458	0.423392	0.0841399
mas149-2	15	-10	1	34.4122	21.1279	0	0	0.255516
mas149-2	16	-5	1	34.2985	21.2108	0.140649	0.027519
mas149-2	17	0	1	34.2538	20.9602	0.25457	0.0510775
mas149-2	18	5	1	34.8243	20.0149	1.10408	0.219456
mas149-2	19	10	1	35.6028	19.2653	1.08077	0.214183
mas149-2	20	15	1	35.4981	18.7558	0.520117	0.103671
mas149-2	21	20	1	35.0183	17.9989	0.896147	0.17816
mas149-2	22	25	1	35.2356	17.5999	0.45432	0.0903041
mas149-2	23	30	1	36.5116	17.4418	1.28576	0.255516
mas149-2	24	35	1	36.9204	16.6206	0.917375	0.182344
mas149-2	25	40	1	36.474	15.6926	1.02977	0.204644
mas149-3	14	-10	1	43.2635	37.1846	0	0	0.247197
mas149-3	15	-5	1	43.6833	36.9553	0.478378	0.0947846
mas149-3	16	0	1	44.4846	37.5717	1.011	0.199683
mas149-3	17	5	1	44.3487	37.7806	0.249174	0.0498249
mas149-3	18	10	1	45.551	37.9155	1.20984	0.240525
mas149-3	19	15	1	46.6599	37.7607	1.11967	0.222554
mas149-3	20	20	1	47.3226	37.1244	0.91875	0.182039
mas149-3	21	25	1	47.0578	38.015	0.929096	0.185226
mas149-3	22	30	1	48.1395	37.6744	1.13397	0.224683
mas149-3	23	35	1	48.1622	37.3295	0.345612	0.0689018
mas149-3	24	40	1	48.6263	38.4833	1.24365	0.247197
mas149-5	8	-10	1	36.4834	34.893	0	0	0.438888
mas149-5	9	-5	1	36.4234	34.764	0.14224	0.0277542
mas149-5	10	0	1	36.6161	34.5742	0.270439	0.0537546
mas149-5	11	5	1	36.5854	34.9753	0.402288	0.080217
mas149-5	12	10	1	36.5429	34.9539	0.0475885	0.00945906
mas149-5	13	15	1	35.7274	35.7702	1.15391	0.229359
mas149-5	14	20	1	35.3905	35.7177	0.340972	0.0675594
mas149-5	15	25	1	34.5048	35.723	0.885681	0.176571
mas149-5	16	30	1	34.5617	35.675	0.0743433	0.014777
mas149-5	17	35	1	34.2632	36.3931	0.777659	0.154574
mas149-5	18	40	1	34.186	34.186	2.20849	0.438888
mas149-7	22	-10	1	29.0678	36.977	0	0	0.207808
mas149-7	23	-5	1	29.4976	36.4648	0.668589	0.13125
mas149-7	24	0	1	29.7044	36.643	0.272952	0.0545904
mas149-7	25	5	1	30.2151	36.3236	0.602361	0.11935
mas149-7	26	10	1	30	35.8139	0.553279	0.109625
mas149-7	27	15	1	30.5554	35.6658	0.574871	0.114951
mas149-7	28	20	1	30.7083	36.1285	0.487226	0.0977776
mas149-7	29	25	1	30.6101	36.2357	0.145393	0.0287168
mas149-7	30	30	1	30.3753	35.7018	0.583264	0.115911
mas149-7	31	35	1	31.3714	35.6144	1	0.198768
mas149-7	32	40	1	32.4068	35.7595	1.04548	0.207808
mas149-8	21	-10	1	33.0336	26.9395	0	0	0.222197
mas149-8	22	-5	1	33.4883	26.9767	0.456275	0.116784
mas149-8	23	0	1	32.8768	26.276	0.930022	0.184895
mas149-8	24	5	1	32.7906	25.5814	0.700001	0.139138
mas149-8	25	10	1	32.815	25.3343	0.24825	0.0490224
mas149-8	26	15	1	32.8045	25.0675	0.267044	0.0535911
mas149-8	27	20	1	32.6166	24.5159	0.582749	0.115464
mas149-8	28	25	1	32.7906	23.7209	0.81379	0.161755
mas149-8	29	30	1	32.7906	23.2558	0.465116	0.0924315
mas149-8	30	35	1	31.9128	22.5636	1.11787	0.222197
mas149-8	31	40	1	31.7144	21.6838	0.901969	0.179282
mas149-9	3	-10	1	29.9321	30.4673	0	0	0.301348
mas149-9	4	-5	1	30.0244	28.9747	1.49551	0.298207
mas149-9	5	0	1	30.053	28.1735	0.801736	0.159868
mas149-9	6	5	1	30	27.2093	0.965657	0.193131
mas149-9	7	10	1	30.4301	26.1567	1.13701	0.225956
mas149-9	8	15	1	30.4358	25.64	0.516741	0.101761
mas149-9	9	20	1	29.6582	24.6727	1.24114	0.248227
mas149-9	10	25	1	30.4846	23.7937	1.20638	0.239029
mas149-9	11	30	1	31.4913	22.6723	1.50704	0.301348
mas149-9	12	35	1	30.4651	21.6279	1.46417	0.29103
mas149-9	13	40	1	29.3842	20.5997	1.49175	0.296511
MAS148 KLP-7(S538ES539E)
Image Name	Image Plane	Elapsed Time	Object #	X	Y	Distance	Velocity			Peak vel. pool	mutation	Ave	SD	SEM		n
mas148-1	13	-10	1	35.5456	37.6905	0	0	0.427448		0.427448	S538ES539E	0.402325	0.136419	0.0364595		14
mas148-1	14	-5	1	35.2081	37.5662	0.359731	0.0710649			0.517262
mas148-1	15	0	1	35.0348	37.182	0.421451	0.0840213			0.398439
mas148-1	16	5	1	34.8742	36.7604	0.451092	0.0896625			0.180845
mas148-1	17	10	1	34.5108	36.1524	0.708374	0.140802			0.266988
mas148-1	18	15	1	33.6603	34.8251	1.57637	0.31327			0.345795
mas148-1	19	20	1	32.9658	34.0206	1.06276	0.211916			0.473638
mas148-1	20	25	1	32.3255	33.0232	1.18528	0.237055			0.499513
mas148-1	21	30	1	32.7906	30.9302	2.14408	0.427448			0.468854
mas148-1	22	35	1	32.7906	29.7674	1.16279	0.231125			0.32686
mas148-1	23	40	1	32.7733	28.7645	1.00308	0.19938			0.196116
										0.6027
mas148-3	22	-15	1	33.4863	24.1866	0	0	0.517262		0.609934
mas148-3	23	-10	1	33.9737	23.9314	0.55014	0.107998			0.318159
mas148-3	24	-5	1	34.5537	23.7564	0.605891	0.121567
mas148-3	25	0	1	35.4771	23.3439	1.01129	0.200375
mas148-3	26	5	1	36.4738	23.3057	0.997447	0.20009
mas148-3	27	10	1	39.0697	23.4883	2.60235	0.517262
mas148-3	28	15	1	40.6976	23.7209	1.64443	0.32686
mas148-3	29	20	1	41.6278	23.9535	0.95886	0.19059
mas148-3	30	25	1	42.093	24.186	0.520015	0.103671
mas148-3	31	30	1	42.7906	24.186	0.697673	0.138235
mas148-3	32	35	1	43.9534	24.186	1.16279	0.231816
mas148-3	33	40	1	45.3488	25.1162	1.677	0.332342
mas148-4	29	-10	1	34.1859	30	0	0	0.398439
mas148-4	30	-5	1	34.3022	29.8079	0.224526	0.0443553
mas148-4	31	0	1	34.0577	29.7035	0.265837	0.0529979
mas148-4	32	5	1	34.186	30.4651	0.772273	0.153503
mas148-4	33	10	1	34.0661	30.4134	0.130499	0.0260165
mas148-4	34	15	1	33.9534	30.4651	0.123974	0.0247948
mas148-4	35	20	1	33.2558	30.9302	0.838499	0.167198
mas148-4	36	25	1	32.7906	31.8604	1.04003	0.206724
mas148-4	37	30	1	32.3255	32.7906	1.04003	0.208006
mas148-4	38	35	1	31.9053	34.2582	1.52655	0.304337
mas148-4	39	40	1	31.3561	36.1861	2.00455	0.398439
mas148-5	23	-10	1	39.3116	38.1081	0	0	0.180845
mas148-5	24	-5	1	39.3203	38.6475	0.539439	0.105256
mas148-5	25	0	1	38.9085	38.7871	0.434901	0.0872593
mas148-5	26	5	1	38.8131	38.9572	0.194948	0.0387494
mas148-5	27	10	1	38.8845	39.0115	0.0897403	0.0178339
mas148-5	28	15	1	38.7924	39.1049	0.131119	0.0260622
mas148-5	29	20	1	38.3876	39.9197	0.909832	0.180845
mas148-5	30	25	1	37.9114	40.1925	0.548812	0.10874
mas148-5	31	30	1	38.372	40.6976	0.683589	0.136282
mas148-5	32	35	1	37.9069	41.1627	0.657773	0.130744
mas148-5	33	40	1	37.8688	40.9699	0.196521	0.0391866
mas148-6	5	-10	1	41.3844	32.8846	0.484519	0.0960204	0.266988
mas148-6	6	-5	1	41.3914	32.9299	0.0457528	0.00909238
mas148-6	7	0	1	41.3388	32.855	0.091444	0.0182341
mas148-6	8	5	1	41.3953	32.7906	0.0856381	0.0169681
mas148-6	9	10	1	41.5666	33.2175	0.459979	0.091429
mas148-6	10	15	1	41.5161	34.0968	0.880706	0.175021
mas148-6	11	20	1	41.3952	35.1219	1.03222	0.205827
mas148-6	12	25	1	41.5202	35.5803	0.475083	0.0941317
mas148-6	13	30	1	42.093	36.7441	1.29716	0.257833
mas148-6	14	35	1	43.2557	37.4418	1.35603	0.266988
mas148-6	15	40	1	42.5581	38.1395	0.986659	0.197332
mas148-7	1	-10	1	33.02	35.5565	0	0	0.345795
mas148-7	2	-5	1	33.1772	35.6079	0.165394	0.0326737
mas148-7	3	0	1	33.6328	35.906	0.544449	0.108197
mas148-7	4	5	1	34.5033	35.9463	0.871383	0.173755
mas148-7	5	10	1	34.9342	36.5477	0.7399	0.146602
mas148-7	6	15	1	35.9627	36.6654	1.03527	0.206393
mas148-7	7	20	1	37.6744	36.9767	1.73969	0.345795
mas148-7	8	25	1	39.353	36.7981	1.68808	0.335535
mas148-7	9	30	1	40.6686	36.9536	1.32482	0.26328
mas148-7	10	35	1	42.193	37.2408	1.55123	0.308334
mas148-7	11	40	1	43.2557	37.6744	1.14775	0.228135
mas148-8	16	-10	1	29.5348	44.6511	0	0	0.473638
mas148-8	17	-5	1	28.8372	44.6511	0.697673	0.137826
mas148-8	18	0	1	28.1395	44.6511	0.697673	0.138647
mas148-8	19	5	1	27.4418	44.6511	0.697673	0.138675
mas148-8	20	10	1	25.6427	44.3209	1.82919	0.364672
mas148-8	21	15	1	24.446	44.0813	1.22037	0.24185
mas148-8	22	20	1	23.7209	44.4185	0.799727	0.157955
mas148-8	23	25	1	23.0232	44.4185	0.697673	0.139117
mas148-8	24	30	1	21.037	43.115	2.37577	0.473638
mas148-8	25	35	1	19.9712	42.2911	1.34712	0.267763
mas148-8	26	40	1	20.9302	43.0232	1.20649	0.239764
mas148-1-2	19	-10	1	25.6913	26.5312	0.435602	0.0865835	0.499513
mas148-1-2	20	-5	1	25.4877	26.6965	0.262216	0.0522655
mas148-1-2	21	0	1	25.3079	26.5009	0.265759	0.0526568
mas148-1-2	22	5	1	24.9047	26.9764	0.623422	0.123941
mas148-1-2	23	10	1	23.9535	27.2093	0.979314	0.194656
mas148-1-2	24	15	1	22.9416	27.1965	1.01193	0.20114
mas148-1-2	25	20	1	22.7587	26.976	0.286549	0.0569453
mas148-1-2	26	25	1	22.3767	26.9667	0.382136	0.0757154
mas148-1-2	27	30	1	20.6976	28.8372	2.51355	0.499513
mas148-1-2	28	35	1	20.2039	29.2372	0.635459	0.127117
mas148-1-2	29	40	1	19.7219	28.3872	0.977211	0.193584
mas148-3-2	14	-10	1	29.7285	35.1142	0	0	0.468854
mas148-3-2	15	-5	1	29.8714	35.4337	0.350033	0.0685264
mas148-3-2	16	0	1	30	36.0465	0.62607	0.124815
mas148-3-2	17	5	1	30.2325	35.5813	0.520015	0.103362
mas148-3-2	18	10	1	30.4651	36.5116	0.95886	0.190553
mas148-3-2	19	15	1	30.0622	37.5432	1.10746	0.220128
mas148-3-2	20	20	1	31.8604	39.0697	2.3588	0.468854
mas148-3-2	21	25	1	33.2558	39.9999	1.677	0.333333
mas148-3-2	22	30	1	32.7906	40.2325	0.520015	0.103342
mas148-3-2	23	35	1	32.3255	40.4651	0.520015	0.103362
mas148-3-2	24	40	1	33.2558	41.1627	1.16279	0.231079
mas148-5-2	16	-10	1	35.6202	29.688	0	0	0.32686
mas148-5-2	17	-5	1	35.5813	29.5348	0.15805	0.0312228
mas148-5-2	18	0	1	35.1162	29.0697	0.657773	0.131555
mas148-5-2	19	5	1	35.1162	28.6046	0.465116	0.0927264
mas148-5-2	20	10	1	35.1162	28.1395	0.465116	0.0924499
mas148-5-2	21	15	1	35.5813	27.6744	0.657773	0.130744
mas148-5-2	22	20	1	35.8139	27.2093	0.520015	0.103362
mas148-5-2	23	25	1	35.8139	26.5116	0.697673	0.13909
mas148-5-2	24	30	1	35.8139	25.5814	0.930231	0.184314
mas148-5-2	25	35	1	34.8837	24.4186	1.4891	0.295984
mas148-5-2	26	40	1	35.1162	22.7907	1.64443	0.32686
mas148-6-2	23	-10	1	41.7165	30.1842	0.354693	0.0692084	0.196116
mas148-6-2	24	-5	1	41.5885	30.2603	0.148846	0.0296684
mas148-6-2	25	0	1	41.529	30.5463	0.292092	0.0580699
mas148-6-2	26	5	1	41.3757	30.5895	0.159293	0.031656
mas148-6-2	27	10	1	40.9302	30.9302	0.560815	0.111472
mas148-6-2	28	15	1	40.9945	31.0833	0.166079	0.0330046
mas148-6-2	29	20	1	40.6976	31.6279	0.620263	0.123313
mas148-6-2	30	25	1	40.2325	32.093	0.657773	0.131161
mas148-6-2	31	30	1	39.9999	32.7906	0.735412	0.145684
mas148-6-2	32	35	1	39.7674	33.4883	0.735412	0.146176
mas148-6-2	33	40	1	39.0697	34.186	0.986659	0.196116
mas148-7-2	17	-10	1	39.4931	25.5817	0	0	0.6027
mas148-7-2	18	-5	1	39.7021	25.5722	0.209195	0.0413265
mas148-7-2	19	0	1	40.0613	26.0953	0.634528	0.126124
mas148-7-2	20	5	1	40.609	25.272	0.988878	0.197145
mas148-7-2	21	10	1	40.6976	24.4186	0.858018	0.169972
mas148-7-2	22	15	1	41.6278	25.1162	1.16279	0.231171
mas148-7-2	23	20	1	42.5581	23.0232	2.29043	0.455173
mas148-7-2	24	25	1	40.9302	21.6279	2.14408	0.426173
mas148-7-2	25	30	1	40.9302	21.1628	0.465116	0.0924499
mas148-7-2	26	35	1	43.4883	22.7907	3.03218	0.6027
mas148-7-2	27	40	1	45.1162	25.3488	3.03218	0.6027
mas148-8-2	25	-10	1	49.9121	28.1395	0	0	0.609934
mas148-8-2	26	-5	1	50.2325	27.4418	0.76771	0.152112
mas148-8-2	27	0	1	50.2325	27.2093	0.232558	0.046225
mas148-8-2	28	5	1	50.2325	27.6744	0.465116	0.0927264
mas148-8-2	29	10	1	50.465	26.9767	0.735412	0.146176
mas148-8-2	30	15	1	50.465	25.8139	1.16279	0.231033
mas148-8-2	31	20	1	50.9302	23.4883	2.37163	0.471498
mas148-8-2	32	25	1	50.465	20.4651	3.05882	0.609934
mas148-8-2	33	30	1	49.9999	19.0697	1.47082	0.290447
mas148-8-2	34	35	1	48.8371	17.9069	1.64443	0.327837
mas148-8-2	35	40	1	47.9069	17.6744	0.95886	0.19059
mas148-9	1	0	1	32.0566	23.5012	0	0	0.318159
mas148-9	2	5	1	32.072	23.1602	0.341401	0.0672315
mas148-9	3	10	1	32.418	23.2217	0.351421	0.070046
mas148-9	4	15	1	34.0102	23.0579	1.60066	0.318159
mas148-9	5	20	1	34.7699	23.0655	0.759693	0.151484
mas148-9	6	25	1	35.7034	23.7207	1.14053	0.226655
mas148-9	7	30	1	36.5699	23.9914	0.907743	0.179894
mas148-9	8	35	1	37.2487	24.3032	0.747045	0.148932
mas148-9	9	40	1	37.964	25.457	1.35747	0.269767
MAS143 KLP-7(S538AS539A)
Image Name	Image Plane	Elapsed Time	Object #	X	Y	Distance	Velocity			Peak vel. pool	mutation	Ave	SD	SEM		n
mas143-7	15	-10	1	33.7217	39.5092	0	0	0.848577		0.848577	S538AS539A	0.537203	0.185124	0.0513442		13
mas143-7	16	-5	1	33.9578	39.8799	0.439518	0.0868099			0.687047
mas143-7	17	0	1	33.9835	40.604	0.724484	0.143548			0.292352
mas143-7	18	5	1	34.8798	40.5878	0.89647	0.177624			0.462158
mas143-7	19	10	1	36.1651	40.699	1.29007	0.257242			0.488518
mas143-7	20	15	1	35.4014	41.0162	0.826961	0.164373			0.333333
mas143-7	21	20	1	35.5987	41.633	0.647537	0.128684			0.797808
mas143-7	22	25	1	37.7317	41.6801	2.13352	0.424075			0.565505
mas143-7	23	30	1	36.9767	42.3255	0.993311	0.197438			0.651776
mas143-7	24	35	1	33.2558	44.4185	4.26919	0.848577			0.453727
mas143-7	25	40	1	31.0912	44.5773	2.17038	0.431315			0.358621
										0.696992
mas143-8	9	-10	1	33.4861	29.3023	0	0	0.687047		0.347221
mas143-8	10	-5	1	32.5581	29.3023	0.92802	0.183331
mas143-8	11	0	1	32.3255	29.3023	0.232558	0.0462158
mas143-8	12	5	1	31.8604	29.5348	0.520015	0.103692
mas143-8	13	10	1	31.3953	29.0697	0.657773	0.130329
mas143-8	14	15	1	30.6976	29.0697	0.697673	0.138675
mas143-8	15	20	1	29.3023	28.1395	1.677	0.333267
mas143-8	16	25	1	28.372	26.279	2.08006	0.413449
mas143-8	17	30	1	27.6529	24.0615	2.33123	0.463374
mas143-8	18	35	1	26.5116	24.186	1.14806	0.228196
mas143-8	19	40	1	25.3488	27.4418	3.45722	0.687047
mas143-1	12	-10	1	47.4418	27.2093	0	0	0.292352
mas143-1	13	-5	1	47.9069	26.9767	0.520015	0.101466
mas143-1	14	0	1	48.1395	26.9767	0.232558	0.046225
mas143-1	15	5	1	48.372	26.9767	0.232558	0.046225
mas143-1	16	10	1	49.0697	26.279	0.986659	0.196077
mas143-1	17	15	1	50.465	25.8139	1.47082	0.292352
mas143-1	18	20	1	50.2325	24.6511	1.18582	0.235702
mas143-1	19	25	1	51.6278	24.4186	1.41459	0.282016
mas143-1	20	30	1	53.0232	24.186	1.41459	0.281175
mas143-1	21	35	1	54.4185	23.9535	1.41459	0.282016
mas143-1	22	40	1	55.1162	23.9535	0.697673	0.139535
mas143-2	10	-10	1	30.2338	29.0677	0	0	0.462158
mas143-2	11	-5	1	29.8284	28.9744	0.415962	0.0824178
mas143-2	12	0	1	29.7631	28.8675	0.125218	0.0245814
mas143-2	13	5	1	29.6526	28.794	0.132713	0.0263791
mas143-2	14	10	1	29.5348	28.6046	0.223043	0.0444663
mas143-2	15	15	1	28.8491	28.3016	0.749739	0.149024
mas143-2	16	20	1	27.4418	28.1395	1.41655	0.280672
mas143-2	17	25	1	26.951	27.8067	0.593009	0.117871
mas143-2	18	30	1	26.0465	27.2093	1.08402	0.215467
mas143-2	19	35	1	24.186	25.8139	2.32558	0.462158
mas143-2	20	40	1	23.5773	24.4804	1.4659	0.293181
mas143-3	28	-15	1	51.1631	42.3031	0	0
mas143-3	29	-10	1	50.9591	43.0892	0.812139	0.158962	0.488518
mas143-3	30	-5	1	50.9864	43.8758	0.787086	0.156915
mas143-3	31	0	1	51.0233	44.6995	0.824477	0.163879
mas143-3	32	5	1	51.2585	45.5488	0.881235	0.175161
mas143-3	33	10	1	50.8324	46.7142	1.24086	0.246594
mas143-3	34	15	1	51.3953	47.6743	1.11298	0.221225
mas143-3	35	20	1	51.5109	48.0781	0.420017	0.0834857
mas143-3	36	25	1	51.7402	48.3016	0.320189	0.0638336
mas143-3	37	30	1	51.8249	48.9865	0.690165	0.137183
mas143-3	38	35	1	52.0517	51.3599	2.38416	0.472391
mas143-3	39	40	1	54.4185	50.6976	2.45773	0.488518
mas143-4	20	-25	1	50.2325	30.2325	0	0
mas143-4	21	-20	1	50.9302	30.2325	0.697673	0.136531
mas143-4	22	-15	1	51.8604	30.2325	0.930231	0.1849
mas143-4	23	-10	1	52.7906	30.2325	0.930231	0.1849	0.333333
mas143-4	24	-5	1	53.0232	30.2325	0.232558	0.0463632
mas143-4	25	0	1	53.2557	29.5348	0.735412	0.145713
mas143-4	26	5	1	53.9534	29.3023	0.735412	0.146176
mas143-4	27	10	1	54.6511	29.0697	0.735412	0.146176
mas143-4	28	15	1	55.3487	29.7674	0.986659	0.196116
mas143-4	29	20	1	55.3487	30	0.232558	0.0462158
mas143-4	30	25	1	55.3487	30.2325	0.232558	0.046225
mas143-4	31	30	1	56.279	28.8372	1.677	0.333333
mas143-4	32	35	1	57.2092	28.8372	0.930231	0.1849
mas143-4	33	40	1	58.372	29.7674	1.4891	0.295925
mas143-6	27	-10	1	36.0467	40.9286	0	0	0.797808
mas143-6	28	-5	1	35.9026	40.6089	0.350689	0.0688436
mas143-6	29	0	1	35.9893	41.472	0.867471	0.170829
mas143-6	30	5	1	36.6217	42.3343	1.06939	0.21256
mas143-6	31	10	1	36.6217	42.4161	0.0817408	0.016296
mas143-6	32	15	1	35.6496	42.3648	0.973534	0.194707
mas143-6	33	20	1	36.5418	43.188	1.21398	0.240535
mas143-6	34	25	1	38.8301	44.7568	2.77445	0.548094
mas143-6	35	30	1	38.372	45.1162	0.582255	0.115733
mas143-6	36	35	1	34.4185	44.4185	4.01457	0.797808
mas143-6	37	40	1	33.7209	44.6511	0.735412	0.147082
mas143-5	4	-10	1	29.0418	25.814	0	0	0.565505
mas143-5	5	-5	1	29.3174	25.808	0.275713	0.0694665
mas143-5	6	0	1	28.8167	26.059	0.560149	0.111339
mas143-5	7	5	1	28.9391	25.885	0.212752	0.0422799
mas143-5	8	10	1	27.6708	25.9111	1.26849	0.25289
mas143-5	9	15	1	26.5958	26.4255	1.19177	0.236133
mas143-5	10	20	1	26.1954	25.7607	0.776077	0.154259
mas143-5	11	25	1	25.7254	26.1769	0.627783	0.120681
mas143-5	12	30	1	24.7928	27.8918	1.95211	0.401587
mas143-5	13	35	1	24.8271	29.2013	1.31	0.260437
mas143-5	14	40	1	23.9535	26.5116	2.82809	0.565505
mas143-4	25	-10	1	28.1549	32.9621	0	0	0.651776
mas143-4	26	-5	1	28.1999	34.45	1.48849	0.294051
mas143-4	27	0	1	27.8305	35.3901	1.0101	0.200775
mas143-4	28	5	1	27.4646	34.3747	1.07933	0.214493
mas143-4	29	10	1	27.6161	35.1448	0.78487	0.155976
mas143-4	30	15	1	28.6046	37.9069	2.93368	0.58312
mas143-4	31	20	1	29.1637	38.6928	0.964451	0.191702
mas143-4	32	25	1	27.4418	37.9069	1.89274	0.376141
mas143-4	33	30	1	25.3727	35.9599	2.84111	0.564834
mas143-4	34	35	1	26.279	37.4418	1.73706	0.346303
mas143-4	35	40	1	28.6046	39.7674	3.28886	0.651776
mas143-2	19	-10	1	31.1642	26.0449	0	0	0.453727
mas143-2	20	-5	1	30.639	25.2425	0.959101	0.188281
mas143-2	21	0	1	29.7691	24.9728	0.910725	0.179914
mas143-2	22	5	1	29.7419	24.753	0.221509	0.04402
mas143-2	23	10	1	28.9804	24.396	0.841073	0.167178
mas143-2	24	15	1	27.6864	23.8354	1.4102	0.280246
mas143-2	25	20	1	28.0104	23.2288	0.687682	0.137098
mas143-2	26	25	1	27.819	23.4367	0.282593	0.0561815
mas143-2	27	30	1	25.5742	23.889	2.28996	0.453727
mas143-2	28	35	1	24.549	25.0771	1.56927	0.311921
mas143-2	29	40	1	24.4186	23.9535	1.13116	0.224839
mas143-1	14	-10	1	33.7202	28.8372	0	0	0.358621
mas143-1	15	-5	1	33.7209	28.8372	0.000652943	0.000128964
mas143-1	16	0	1	33.5308	28.6067	0.298709	0.0597418
mas143-1	17	5	1	33.3488	27.7628	0.863295	0.172143
mas143-1	18	10	1	33.353	26.969	0.793793	0.158252
mas143-1	19	15	1	33.5774	26.33	0.677296	0.133378
mas143-1	20	20	1	34.0686	25.8427	0.691881	0.138376
mas143-1	21	25	1	34.6265	24.1092	1.82108	0.358621
mas143-1	22	30	1	35.8881	22.8577	1.77708	0.354282
mas143-1	23	35	1	36.1055	22.3251	0.575288	0.115058
mas143-1	24	40	1	35.3802	22.1655	0.742621	0.146243
mas143-7	35	-10	1	22.5581	44.8836	0	0	0.696992
mas143-7	36	-5	1	23.2558	44.4185	0.838499	0.165646
mas143-7	37	0	1	22.5581	44.4185	0.697673	0.13909
mas143-7	38	5	1	20.4651	44.6511	2.1059	0.417175
mas143-7	39	10	1	17.6744	44.8836	2.80037	0.556622
mas143-7	40	15	1	16.0465	44.4185	1.69305	0.336523
mas143-7	41	20	1	14.4186	44.4185	1.6279	0.323639
mas143-7	42	25	1	14.6511	44.186	0.328886	0.065359
mas143-7	43	30	1	14.8837	43.9534	0.328886	0.065359
mas143-7	44	35	1	15.8139	44.4185	1.04003	0.206765
mas143-7	45	40	1	19.3023	44.6511	3.49611	0.696992
mas143-6	1	-10	1	53.0477	37.3502	0	0	0.347221
mas143-6	2	-5	1	53.372	37.7587	0.521572	0.103343
mas143-6	3	0	1	54.3393	38.0774	1.01841	0.203032
mas143-6	4	5	1	54.5382	38.2426	0.258562	0.0513835
mas143-6	5	10	1	55.2874	38.9745	1.04741	0.208855
mas143-6	6	15	1	55.4722	39.1114	0.229911	0.045563
mas143-6	7	20	1	55.8677	39.7999	0.794062	0.157803
mas143-6	8	25	1	56.7441	40.2325	0.977352	0.194227
mas143-6	9	30	1	56.5107	41.8433	1.62761	0.323581
mas143-6	10	35	1	57.4418	41.6278	0.955694	0.189923
mas143-6	11	40	1	56.9335	43.2988	1.74652	0.347221
MAS29 KLP-7(S539E)
Image Name	Image Plane	Elapsed Time	Object #	X	Y	Distance	Velocity			Peak vel. pool	mutation	Ave	SD	SEM		n
mas29-4-24.6C	13	-10	1	41.1624	51.8604	0	0			0.697673	S539E	0.632141	0.14266	0.0539204		7
mas29-4-24.6C	14	-5	1	39.9999	51.1627	1.35573	0.268621	0.697673		0.428815
mas29-4-24.6C	15	0	1	39.7674	51.8604	0.735412	0.147082			0.42118
mas29-4-24.6C	16	5	1	38.9936	52.5425	1.03152	0.206304			0.721909
mas29-4-24.6C	17	10	1	38.1395	52.0929	0.96516	0.193032			0.749976
mas29-4-24.6C	18	15	1	37.0377	52.3703	1.13612	0.227224			0.696992
mas29-4-24.6C	19	20	1	35.8139	54.186	2.18959	0.437917			0.708443
mas29-4-24.6C	20	25	1	35.1162	54.6511	0.838499	0.1677
mas29-4-24.6C	21	30	1	35.1162	51.1627	3.48837	0.697673
mas29-4-24.6C	22	35	1	36.7441	50.2325	1.87494	0.374988
mas29-4-24.6C	23	40	1	34.4185	50.9302	2.42797	0.484142
mas29-3-24.8C	11	-20	1	25.3488	56.7441	0	0
mas29-3-24.8C	12	-14	1	24.8837	56.5115	0.520015	0.103651
mas29-3-24.8C	13	-9	1	24.4186	56.0464	0.657773	0.131555	0.749976
mas29-3-24.8C	14	-4	1	23.4883	55.5813	1.04003	0.208048
mas29-3-24.8C	15	0	1	22.5581	55.5813	0.930231	0.186046
mas29-3-24.8C	16	5	1	21.6279	55.5813	0.930231	0.186046
mas29-3-24.8C	17	10	1	21.8604	54.4185	1.18582	0.237163
mas29-3-24.8C	18	15	1	21.1628	53.4883	1.16279	0.232511
mas29-3-24.8C	19	20	1	20.6976	54.4185	1.04003	0.208048
mas29-3-24.8C	20	25	1	20.2325	55.3487	1.04003	0.208006
mas29-3-24.8C	21	30	1	20.6976	51.6278	3.74988	0.749976
mas29-3-24.8C	22	35	1	21.3953	50.6976	1.16279	0.232511
mas29-3-24.8C	23	40	1	19.7674	52.0929	2.14408	0.428815
mas29-2-24.6C	17	0	1	44.1858	49.0697	0	0
mas29-2-24.6C	18	5	1	44.186	48.6046	0.465084	0.0924252	0.42118
mas29-2-24.6C	19	10	1	43.6373	48.51	0.556765	0.111353
mas29-2-24.6C	20	15	1	43.0232	48.372	0.629425	0.125885
mas29-2-24.6C	21	20	1	41.8604	47.6743	1.35603	0.271207
mas29-2-24.6C	22	25	1	40.6102	47.5863	1.25333	0.250715
mas29-2-24.6C	23	30	1	38.8371	46.7441	1.96289	0.3925
mas29-2-24.6C	24	35	1	36.7441	46.9767	2.1059	0.42118
mas29-2-24.6C	25	39	1	34.8837	47.2092	1.87494	0.375063
mas29-1-25.4C	9	-10	1	43.0341	46.9433	0	0
mas29-1-25.4C	10	-5	1	43.4947	47.2975	0.58108	0.113381	0.721909
mas29-1-25.4C	11	0	1	43.9534	47.2092	0.467094	0.0934188
mas29-1-25.4C	12	4	1	45.2011	47.9712	1.46202	0.292345
mas29-1-25.4C	13	9	1	47.6508	48.8627	2.60682	0.521364
mas29-1-25.4C	14	14	1	51.0269	49.7271	3.48498	0.697135
mas29-1-25.4C	15	19	1	53.7889	50.719	2.93472	0.586943
mas29-1-25.4C	16	24	1	55.1718	50.9394	1.40034	0.280012
mas29-1-25.4C	17	29	1	56.8668	49.9657	1.95479	0.391036
mas29-1-25.4C	18	34	1	57.9069	49.3022	1.23367	0.246734
mas29-1-25.4C	19	39	1	56.9767	52.7906	3.61027	0.721909
mas29-7-25C	14	-10	1	65.1162	56.5115	1.86046	0.372018
mas29-7-25C	15	-5	1	65.1162	56.7441	0.232558	0.0466609	0.749976
mas29-7-25C	16	0	1	65.1162	56.9767	0.232558	0.0463632
mas29-7-25C	17	5	1	62.7906	58.6046	2.83873	0.569454
mas29-7-25C	18	10	1	63.7208	59.0697	1.04003	0.207425
mas29-7-25C	19	15	1	64.6511	59.5348	1.04003	0.20859
mas29-7-25C	20	20	1	60.9301	59.9999	3.74988	0.749976
mas29-7-25C	21	24	1	58.6046	60.465	2.37163	0.472908
mas29-7-25C	22	30	1	61.3953	61.1627	2.87658	0.575316
mas29-7-25C	23	34	1	64.4185	60.465	3.10271	0.622409
mas29-7-25C	24	39	1	65.5813	59.9999	1.25236	0.249773
mas29-6-24.6C	1	0	1	33.9534	51.6278	0	0
mas29-6-24.6C	2	5	1	33.2558	51.1627	0.838499	0.167198	0.696992
mas29-6-24.6C	3	10	1	32.5581	50.6976	0.838499	0.168204
mas29-6-24.6C	4	15	1	31.3953	50.6976	1.16279	0.231125
mas29-6-24.6C	5	19	1	30.9302	50.2325	0.657773	0.132803
mas29-6-24.6C	6	25	1	30	49.5348	1.16279	0.231079
mas29-6-24.6C	7	29	1	29.5348	51.1627	1.69305	0.34079
mas29-6-24.6C	8	35	1	29.7674	47.6743	3.49611	0.696992
mas29-6-24.6C	9	40	1	28.8372	47.2092	1.04003	0.207343
mas29-5-25.2C	17	-15	1	45.1162	30.2325	0	0
mas29-5-25.2C	18	-10	1	44.8836	29.3023	0.95886	0.19059	0.708443
mas29-5-25.2C	19	-5	1	45.1162	27.9069	1.41459	0.282919
mas29-5-25.2C	20	0	1	44.6511	27.2093	0.838499	0.1677
mas29-5-25.2C	21	5	1	44.186	26.5116	0.838499	0.1677
mas29-5-25.2C	22	10	1	44.8836	25.8139	0.986659	0.197332
mas29-5-25.2C	23	15	1	43.4883	25.5814	1.41459	0.282919
mas29-5-25.2C	24	20	1	43.0232	24.6511	1.04003	0.208006
mas29-5-25.2C	25	25	1	45.3488	23.7209	2.50472	0.500945
mas29-5-25.2C	26	30	1	45.1162	22.5581	1.18582	0.237163
mas29-5-25.2C	27	35	1	41.8604	23.9535	3.54221	0.708443
mas29-5-25.2C	28	40	1	39.9999	26.7441	3.354	0.670799
MAS86 KLP-7(S539A)
Image Name	Image Plane	Elapsed Time	Object #	X	Y	Distance	Velocity			Peak vel. pool	mutation	Ave	SD	SEM		n
mas86-4-24.8C	16	-10	1	31.6278	49.3016	0	0	0.977849		0.977849	S539A	0.538237	0.306425	0.137037		5
mas86-4-24.8C	17	-5	1	31.3934	49.0699	0.329652	0.0643224			0.264472
mas86-4-24.8C	18	0	1	30.6976	49.9999	1.16148	0.231556			0.651162
mas86-4-24.8C	19	5	1	30.4884	49.4136	0.622558	0.124512			0.565837
mas86-4-24.8C	20	10	1	30.2361	48.7627	0.698016	0.139603			0.231862
mas86-4-24.8C	21	15	1	29.5689	49.9534	1.3649	0.27298
mas86-4-24.8C	22	19	1	29.0697	52.7906	2.88077	0.576155
mas86-4-24.8C	23	25	1	28.6046	50.2325	2.60007	0.520015
mas86-4-24.8C	24	30	1	28.8372	46.9767	3.2641	0.652821
mas86-4-24.8C	25	35	1	28.372	48.8371	1.91772	0.383544
mas86-4-24.8C	26	40	1	28.1395	53.7208	4.88925	0.977849
mas86-4-24.8C	27	45	1	28.6046	54.4185	0.838499	0.168238
mas86-3-24.5C	24	-9	1	49.9894	60.4281	0	0
mas86-3-24.5C	25	-4	1	50.0636	61.0425	0.618922	0.122632	0.264472
mas86-3-24.5C	26	0	1	49.5348	61.1627	0.542227	0.108445
mas86-3-24.5C	27	5	1	48.468	61.6557	1.17524	0.235802
mas86-3-24.5C	28	10	1	47.657	62.0235	0.890493	0.178099
mas86-3-24.5C	29	15	1	47.7512	62.4548	0.441495	0.0880174
mas86-3-24.5C	30	20	1	47.4361	62.6445	0.367755	0.073787
mas86-3-24.5C	31	25	1	46.201	62.8334	1.24946	0.249095
mas86-3-24.5C	32	30	1	45.6145	62.9255	0.593736	0.118747
mas86-3-24.5C	33	35	1	45.9009	63.7107	0.835755	0.167151
mas86-3-24.5C	34	40	1	46.5116	64.8836	1.32236	0.264472
mas86-2-24.5C	24	-10	1	52.7906	49.0697	0	0
mas86-2-24.5C	25	-5	1	52.3255	49.3022	0.520015	0.102709
mas86-2-24.5C	26	0	1	52.8618	48.7559	0.765616	0.153123	0.651162
mas86-2-24.5C	27	5	1	52.7906	47.6743	1.08385	0.21677
mas86-2-24.5C	28	10	1	52.7906	47.9069	0.232558	0.0465116
mas86-2-24.5C	29	15	1	52.5581	47.4418	0.520015	0.104003
mas86-2-24.5C	30	20	1	51.6278	46.5116	1.31555	0.263109
mas86-2-24.5C	31	25	1	52.3255	45.5813	1.16279	0.232558
mas86-2-24.5C	32	30	1	50.465	45.3488	1.87494	0.374988
mas86-2-24.5C	33	35	1	50.9302	45.3488	0.465116	0.0930231
mas86-2-24.5C	34	40	1	54.186	45.3488	3.25581	0.651162
mas86-1-24.6C	22	0	1	52.3255	56.0464	1.16279	0.232558
mas86-1-24.6C	23	5	1	51.6278	55.1162	1.16279	0.232558
mas86-1-24.6C	24	10	1	50.6976	54.186	1.31555	0.263109	0.565837
mas86-1-24.6C	25	15	1	49.9999	52.3255	1.98697	0.397395
mas86-1-24.6C	26	20	1	49.0697	51.1627	1.4891	0.297819
mas86-1-24.6C	27	25	1	47.9069	50.9302	1.18582	0.237163
mas86-1-24.6C	28	30	1	46.7251	51.1401	1.20028	0.240056
mas86-1-24.6C	29	35	1	46.279	50.9302	0.493045	0.098609
mas86-1-24.6C	30	40	1	46.7441	48.1395	2.82919	0.565837
mas86-5-24.7C	26	-9	1	40.9304	47.4399	0	0
mas86-5-24.7C	27	-5	1	40.7546	47.7731	0.376704	0.0748766
mas86-5-24.7C	28	0	1	40.3283	48.5178	0.85817	0.171634	0.231862
mas86-5-24.7C	29	5	1	39.7866	49.2413	0.903751	0.18075
mas86-5-24.7C	30	10	1	39.2844	49.8358	0.778286	0.156125
mas86-5-24.7C	31	15	1	39.2171	50.0081	0.184896	0.0368686
mas86-5-24.7C	32	20	1	39.6812	49.3052	0.842249	0.16845
mas86-5-24.7C	33	25	1	39.3023	49.5348	0.443039	0.0888745
mas86-5-24.7C	34	30	1	38.1395	49.5348	1.16279	0.231862
mas86-5-24.7C	35	35	1	38.6842	49.83	0.619528	0.123906
mas86-5-24.7C	36	40	1	39.3813	49.0281	1.06256	0.212511
