# Supplementary material for: The KLP-7 Residue S546 Is a Putative Aurora Kinase Site Required for Microtubule Regulation at the Centrosome in C. elegans
Source: PLoS One. 2015 Jul 13;10(7):e0132593. doi: 10.1371/journal.pone.0132593 (PMC4500558; doi:10.1371/journal.pone.0132593)
Supplement: S8 File — (XLSX) [file pone.0132593.s016.xlsx]

## Sheet: Sheet1
tm2143
temp ºC	hatched	progeny	% hatch	average hatch	total progeny		st dev	SEM
15	36	90	40	0.326169	385		10.1243	5.06213
	10	55	18.1818
	33	100	33
	55	140	39.2857
20	16	51	31.3725	0.345885	849		10.1479	4.14285
	16	50	32
	31	67	46.2687
	17	95	17.8947
	100	230	43.4783
	130	356	36.5169
25	1	15	6.66667	0.0828591	428		2.71223	1.35611
	2	18	11.1111
	11	205	5.36585
	19	190	10
