# Supplementary material for: The KLP-7 Residue S546 Is a Putative Aurora Kinase Site Required for Microtubule Regulation at the Centrosome in C. elegans
Source: PLoS One. 2015 Jul 13;10(7):e0132593. doi: 10.1371/journal.pone.0132593 (PMC4500558; doi:10.1371/journal.pone.0132593)
Supplement: S9 File — (XLSX) [file pone.0132593.s017.xlsx]

## Sheet: Sheet2
tm2143	10	160	0.0625		768	0.159233	0.013203		1
	45	378	0.119048
	24	100	0.24
	28	130	0.215385
mas42	185	202	0.915842		511	0.84627	0.015956		0.000805086
	240	309	0.776699
mas152	50	83	0.60241		508	0.620304	0.0215322		0.000327249
119e	120	180	0.666667
	145	245	0.591837
mas149	130	154	0.844156		547	0.877326	0.014027		6.20069e-05
119a	224	268	0.835821
	119	125	0.952
mas156	46	93	0.494624		331	0.442915	0.0273028		0.00924014
n4e	37	73	0.506849
	54	165	0.327273
mas145	21	28	0.75		481	0.759938	0.019475		0.000123092
n4a	183	258	0.709302
	160	195	0.820513
mas148	58	160	0.3625		476	0.495217	0.0229164		0.00698878
538e539e	115	192	0.598958
	65	124	0.524194
mas143	15	36	0.416667		240	0.486118	0.0322624		0.0011371
538a539a	55	96	0.572917
	20	38	0.526316
	30	70	0.428571
mas29	125	205	0.609756		677	0.652825	0.0182969		0.000241361
539E	158	228	0.692982
	160	244	0.655738
mas86	187	231	0.809524		994	0.841524	0.011583		1.17755e-05
539A	250	300	0.833333
	103	130	0.792308
	310	333	0.930931
mas31	38	207	0.183575		1392	0.274773	0.0119648		0.0529954
546E	76	341	0.222874
	41	185	0.221622
	85	279	0.304659
	60	160	0.375
	75	220	0.340909
mas92	13	70	0.185714		464	0.214824	0.0190663		0.266218
546A	22	88	0.25
	30	166	0.180723
	34	140	0.242857
mas52	18	165	0.109091		548	0.15688	0.015536		0.966898
T182ES539ES546E	20	125	0.16
	52	258	0.20155
mas25	130	210	0.619048		597	0.53719	0.020407		0.000489043
T182E	50	100	0.5
	91	200	0.455
	50	87	0.574713
mas174	124	144	0.861111		361	0.743465	0.0229853		0.000527083
book4-144	60	95	0.631579
8A	90	122	0.737705
mas168	108	340	0.317647		861	0.279576	0.0152947		0.0670366
10E	34	131	0.259542
	102	390	0.261538
